# Supplementary material for: Buffy Coat Enrichment Improves the Success Rate of Conventional Cytogenetics in Hypocellular Specimens: A Prospective Quality Improvement Study
Source: Genes (Basel). 2026 Mar 31;17(4):417. doi: 10.3390/genes17040417 (PMC13116685; doi:10.3390/genes17040417)
Supplement: Supplementary file 1 [file genes-17-00417-s001.zip]

Archive with 1 entries (1 files):
- genes-4218350-supplementary.xlsx
