# Supplementary material for: Buffy Coat Enrichment Improves the Success Rate of Conventional Cytogenetics in Hypocellular Specimens: A Prospective Quality Improvement Study
Source: Genes (Basel). 2026 Mar 31;17(4):417. doi: 10.3390/genes17040417 (PMC13116685; doi:10.3390/genes17040417)
Supplement: Supplementary file 1 [file genes-17-00417-s001.zip › genes-4218350-supplementary.xlsx]

## Sheet: Sheet1
Case	Categories of Chromosoma Analysis	Specimen Type	WBC Count	Cells Analyzed (Chromosome Analysis Only)	Last Received Instant	Month
1	Incomplete	Bone Marrow	5.0	19	2024-11-01 11:11:00	A-Nov 2024
2	Complete	Bone Marrow	26.6	20	2024-11-01 11:43:00	A-Nov 2024
3	Complete	Bone Marrow	8.6	20	2024-11-01 11:44:00	A-Nov 2024
4	Complete	Bone Marrow	12.9	20	2024-11-01 11:45:00	A-Nov 2024
5	Complete	Bone Marrow	10.4	20	2024-11-01 11:49:00	A-Nov 2024
6	Complete	Bone Marrow	17.3	20	2024-11-01 11:51:00	A-Nov 2024
7	Complete	Bone Marrow	26.9	20	2024-11-01 11:52:00	A-Nov 2024
8	Specimen rejected	Bone Marrow	1.8		2024-11-01 11:56:00	A-Nov 2024
9	Complete	Bone Marrow	17.5	20	2024-11-01 12:00:00	A-Nov 2024
10	No mitotic cells	Blood	6.0		2024-11-01 12:04:00	A-Nov 2024
11	Complete	Bone Marrow	3.6	20	2024-11-01 12:07:00	A-Nov 2024
12	Complete	Bone Marrow	5.7	20	2024-11-01 12:28:00	A-Nov 2024
13	Complete	Bone Marrow	15.2	20	2024-11-01 12:29:00	A-Nov 2024
14	Insufficient	Bone Marrow	4.6	3	2024-11-01 12:30:00	A-Nov 2024
15	Complete	Bone Marrow	50.4	20	2024-11-01 12:33:00	A-Nov 2024
16	Specimen rejected	Bone Marrow	0.2		2024-11-01 12:35:00	A-Nov 2024
17	Insufficient	Bone Marrow	63.9	5	2024-11-01 12:36:00	A-Nov 2024
18	Complete	Bone Marrow	11.9	20	2024-11-01 12:36:00	A-Nov 2024
19	Complete	Bone Marrow	23.1	20	2024-11-01 12:49:00	A-Nov 2024
20	Complete	Bone Marrow	19.6	20	2024-11-01 12:51:00	A-Nov 2024
21	Complete	Bone Marrow	7.9	20	2024-11-01 12:52:00	A-Nov 2024
22	Complete	Bone Marrow	5.1	20	2024-11-01 13:09:00	A-Nov 2024
23	Complete	Bone Marrow	10.5	20	2024-11-01 13:10:00	A-Nov 2024
24	Complete	Bone Marrow	17.9	20	2024-11-01 14:52:00	A-Nov 2024
25	Complete	Bone Marrow	8.1	20	2024-11-01 14:53:00	A-Nov 2024
26	Complete	Bone Marrow	35.7	20	2024-11-01 14:54:00	A-Nov 2024
27	Complete	Bone Marrow	8.8	20	2024-11-01 15:31:00	A-Nov 2024
28	Specimen rejected	Bone Marrow	0.3		2024-11-01 15:34:00	A-Nov 2024
29	Complete	Bone Marrow	19.3	20	2024-11-01 15:36:00	A-Nov 2024
30	Complete	Bone Marrow	9.7	20	2024-11-01 16:18:00	A-Nov 2024
31	Complete	Bone Marrow	37.9	20	2024-11-01 16:19:00	A-Nov 2024
32	Incomplete	Bone Marrow	7.2	15	2024-11-01 16:21:00	A-Nov 2024
33	Complete	Bone Marrow	10.8	20	2024-11-01 17:06:00	A-Nov 2024
34	Complete	Bone Marrow	16.7	20	2024-11-04 09:45:00	A-Nov 2024
35	Complete	Bone Marrow	13.2	20	2024-11-04 09:50:00	A-Nov 2024
36	Complete	Bone Marrow	4.0	20	2024-11-04 11:06:00	A-Nov 2024
37	Complete	Bone Marrow	19.7	20	2024-11-04 11:23:00	A-Nov 2024
38	Complete	Bone Marrow	44.3	20	2024-11-04 11:33:00	A-Nov 2024
39	Complete	Blood	10.2	20	2024-11-04 11:38:00	A-Nov 2024
40	Complete	Bone Marrow	10.6	20	2024-11-04 11:51:00	A-Nov 2024
41	Specimen rejected	Bone Marrow	1.8		2024-11-04 11:58:00	A-Nov 2024
42	Insufficient	Bone Marrow	3.3	1	2024-11-04 12:04:00	A-Nov 2024
43	Complete	Bone Marrow	8.6	20	2024-11-04 12:09:00	A-Nov 2024
44	Complete	Bone Marrow	28.0	20	2024-11-04 12:10:00	A-Nov 2024
45	Complete	Bone Marrow	23.8	20	2024-11-04 12:12:00	A-Nov 2024
46	Incomplete	Bone Marrow	3.9	13	2024-11-04 12:15:00	A-Nov 2024
47	Specimen rejected	Bone Marrow	1.3		2024-11-04 12:21:00	A-Nov 2024
48	Complete	Bone Marrow	5.7	20	2024-11-04 12:23:00	A-Nov 2024
49	Incomplete	Bone Marrow	5.3	18	2024-11-04 12:28:00	A-Nov 2024
50	Complete	Bone Marrow	4.2	20	2024-11-04 13:20:00	A-Nov 2024
51	Complete	Bone Marrow	3.3	20	2024-11-04 13:24:00	A-Nov 2024
52	Complete	Bone Marrow	55.1	20	2024-11-04 13:35:00	A-Nov 2024
53	Complete	Bone Marrow	53.7	20	2024-11-04 13:37:00	A-Nov 2024
54	Complete	Bone Marrow	8.4	20	2024-11-04 13:40:00	A-Nov 2024
55	Complete	Bone Marrow	16.9	20	2024-11-04 13:42:00	A-Nov 2024
56	Complete	Bone Marrow	10.6	20	2024-11-04 13:45:00	A-Nov 2024
57	Complete	Blood	12.5	20	2024-11-04 13:45:00	A-Nov 2024
58	Complete	Bone Marrow	8.2	20	2024-11-04 13:46:00	A-Nov 2024
59	Complete	Bone Marrow	6.1	20	2024-11-04 14:29:00	A-Nov 2024
60	Complete	Bone Marrow	5.1	20	2024-11-04 14:33:00	A-Nov 2024
61	Complete	Blood	122.9	20	2024-11-04 14:38:00	A-Nov 2024
62	Complete	Bone Marrow	10.5	20	2024-11-04 14:41:00	A-Nov 2024
63	Complete	Bone Marrow	17.6	20	2024-11-04 15:39:00	A-Nov 2024
64	Complete	Bone Marrow	7.7	20	2024-11-04 15:49:00	A-Nov 2024
65	Complete	Bone Marrow	8.3	20	2024-11-04 15:52:00	A-Nov 2024
66	Specimen rejected	Bone Marrow	0.5		2024-11-04 16:45:00	A-Nov 2024
67	Complete	Bone Marrow	7.2	20	2024-11-04 16:48:00	A-Nov 2024
68	Complete	Bone Marrow	6.5	20	2024-11-04 16:49:00	A-Nov 2024
69	Complete	Bone Marrow	12.9	20	2024-11-04 16:53:00	A-Nov 2024
70	Complete	Bone Marrow	7.5	20	2024-11-04 16:55:00	A-Nov 2024
71	Specimen rejected	Bone Marrow	0.8		2024-11-04 16:57:00	A-Nov 2024
72	Complete	Bone Marrow	15.6	20	2024-11-04 16:58:00	A-Nov 2024
73	Complete	Bone Marrow	11.0	20	2024-11-04 17:00:00	A-Nov 2024
74	Complete	Bone Marrow	12.1	20	2024-11-04 17:03:00	A-Nov 2024
75	Insufficient	Blood	5.0	2	2024-11-04 17:16:00	A-Nov 2024
76	Complete	Bone Marrow	11.1	20	2024-11-04 17:20:00	A-Nov 2024
77	Complete	Bone Marrow	23.5	20	2024-11-04 17:22:00	A-Nov 2024
78	Complete	Bone Marrow	10.2	20	2024-11-04 17:25:00	A-Nov 2024
79	Complete	Bone Marrow	45.3	20	2024-11-04 17:26:00	A-Nov 2024
80	Complete	Bone Marrow	25.5	20	2024-11-04 17:28:00	A-Nov 2024
81	Specimen rejected	Bone Marrow	2.1		2024-11-04 18:06:00	A-Nov 2024
82	Complete	Bone Marrow	22.6	20	2024-11-04 18:43:00	A-Nov 2024
83	Complete	Bone Marrow	24.8	20	2024-11-05 09:48:00	A-Nov 2024
84	Complete	Bone Marrow	11.1	20	2024-11-05 10:37:00	A-Nov 2024
85	Complete	Bone Marrow	16.3	20	2024-11-05 11:40:00	A-Nov 2024
86	Complete	Bone Marrow	9.2	20	2024-11-05 11:50:00	A-Nov 2024
87	Incomplete	Bone Marrow	5.5	17	2024-11-05 12:08:00	A-Nov 2024
88	Complete	Bone Marrow	7.0	20	2024-11-05 12:14:00	A-Nov 2024
89	Insufficient	Bone Marrow	4.0	7	2024-11-05 12:38:00	A-Nov 2024
90	Complete	Bone Marrow	3.9	20	2024-11-05 12:39:00	A-Nov 2024
91	Complete	Bone Marrow	10.7	20	2024-11-05 12:41:00	A-Nov 2024
92	Complete	Bone Marrow	13.5	20	2024-11-05 12:42:00	A-Nov 2024
93	Insufficient	Bone Marrow	6.6	7	2024-11-05 13:07:00	A-Nov 2024
94	Complete	Bone Marrow	7.3	20	2024-11-05 13:09:00	A-Nov 2024
95	Complete	Bone Marrow	4.6	20	2024-11-05 13:35:00	A-Nov 2024
96	Complete	Bone Marrow	4.7	20	2024-11-05 13:36:00	A-Nov 2024
97	Complete	Bone Marrow	3.3	20	2024-11-05 13:47:00	A-Nov 2024
98	Complete	Bone Marrow	3.0	20	2024-11-05 13:51:00	A-Nov 2024
99	Complete	Bone Marrow	23.0	20	2024-11-05 13:53:00	A-Nov 2024
100	Complete	Bone Marrow	6.9	20	2024-11-05 14:36:00	A-Nov 2024
101	Complete	Bone Marrow	25.2	20	2024-11-05 14:40:00	A-Nov 2024
102	Complete	Bone Marrow	8.1	20	2024-11-05 14:42:00	A-Nov 2024
103	Complete	Bone Marrow	6.9	20	2024-11-05 14:44:00	A-Nov 2024
104	Complete	Bone Marrow	35.9	20	2024-11-05 14:46:00	A-Nov 2024
105	Specimen rejected	Bone Marrow	1.2		2024-11-05 14:50:00	A-Nov 2024
106	Complete	Bone Marrow	17.6	20	2024-11-05 14:52:00	A-Nov 2024
107	Complete	Bone Marrow	3.5	20	2024-11-05 15:40:00	A-Nov 2024
108	Complete	Bone Marrow	41.8	20	2024-11-05 15:42:00	A-Nov 2024
109	Complete	Bone Marrow	3.9	20	2024-11-05 15:44:00	A-Nov 2024
110	Complete	Bone Marrow	98.4	20	2024-11-05 15:47:00	A-Nov 2024
111	Complete	Bone Marrow	4.7	20	2024-11-05 15:52:00	A-Nov 2024
112	Complete	Bone Marrow	45.3	20	2024-11-05 15:55:00	A-Nov 2024
113	Complete	Bone Marrow	4.2	20	2024-11-05 15:56:00	A-Nov 2024
114	Complete	Bone Marrow	15.6	20	2024-11-05 15:58:00	A-Nov 2024
115	Complete	Bone Marrow	8.0	20	2024-11-05 16:00:00	A-Nov 2024
116	Complete	Bone Marrow	10.3	20	2024-11-05 16:02:00	A-Nov 2024
117	Complete	Bone Marrow	26.6	20	2024-11-05 16:09:00	A-Nov 2024
118	Specimen rejected	Bone Marrow	1.5		2024-11-05 16:45:00	A-Nov 2024
119	Specimen rejected	Bone Marrow	2.2		2024-11-05 16:47:00	A-Nov 2024
120	Complete	Bone Marrow	25.2	20	2024-11-05 16:48:00	A-Nov 2024
121	Specimen rejected	Bone Marrow	2.7		2024-11-05 16:53:00	A-Nov 2024
122	Complete	Bone Marrow	52.2	20	2024-11-05 16:56:00	A-Nov 2024
123	Complete	Bone Marrow	9.4	20	2024-11-05 17:11:00	A-Nov 2024
124	Complete	Bone Marrow	12.4	20	2024-11-05 17:14:00	A-Nov 2024
125	Complete	Bone Marrow	26.3	20	2024-11-05 17:16:00	A-Nov 2024
126	Complete	Bone Marrow	14.0	20	2024-11-05 18:07:00	A-Nov 2024
127	Complete	Bone Marrow	3.7	20	2024-11-05 18:09:00	A-Nov 2024
128	Specimen rejected	Bone Marrow	0.1		2024-11-05 18:09:00	A-Nov 2024
129	Specimen rejected	Bone Marrow	1.1		2024-11-05 18:11:00	A-Nov 2024
130	Complete	Bone Marrow	9.2	20	2024-11-05 18:19:00	A-Nov 2024
131	Complete	Bone Marrow	5.8	20	2024-11-05 18:23:00	A-Nov 2024
132	Specimen rejected	Bone Marrow	1.1		2024-11-06 11:18:00	A-Nov 2024
133	Complete	Bone Marrow	4.1	20	2024-11-06 12:13:00	A-Nov 2024
134	Complete	Bone Marrow	49.1	20	2024-11-06 12:15:00	A-Nov 2024
135	Complete	Bone Marrow	14.4	20	2024-11-06 12:17:00	A-Nov 2024
136	Complete	Bone Marrow	4.9	20	2024-11-06 12:19:00	A-Nov 2024
137	Specimen rejected	Bone Marrow	2.0		2024-11-06 13:11:00	A-Nov 2024
138	Complete	Bone Marrow	9.4	20	2024-11-06 13:13:00	A-Nov 2024
139	Complete	Bone Marrow	8.1	20	2024-11-06 13:17:00	A-Nov 2024
140	Complete	Bone Marrow	14.4	20	2024-11-06 13:22:00	A-Nov 2024
141	Specimen rejected	Bone Marrow	3.9		2024-11-06 13:27:00	A-Nov 2024
142	Complete	Bone Marrow	10.1	20	2024-11-06 13:39:00	A-Nov 2024
143	Specimen rejected	Bone Marrow	1.8		2024-11-06 13:45:00	A-Nov 2024
144	Specimen rejected	Bone Marrow	2.8		2024-11-06 13:54:00	A-Nov 2024
145	Complete	Bone Marrow	9.9	20	2024-11-06 13:56:00	A-Nov 2024
146	Complete	Bone Marrow	26.7	20	2024-11-06 14:00:00	A-Nov 2024
147	Complete	Bone Marrow	9.1	20	2024-11-06 14:05:00	A-Nov 2024
148	Complete	Bone Marrow	8.1	20	2024-11-06 14:07:00	A-Nov 2024
149	Specimen rejected	Bone Marrow	2.4		2024-11-06 15:02:00	A-Nov 2024
150	Complete	Bone Marrow	3.8	20	2024-11-06 15:04:00	A-Nov 2024
151	Complete	Bone Marrow	29.3	20	2024-11-06 15:09:00	A-Nov 2024
152	Complete	Bone Marrow	13.5	20	2024-11-06 15:14:00	A-Nov 2024
153	Complete	Blood	18.9	20	2024-11-06 15:16:00	A-Nov 2024
154	Complete	Bone Marrow	7.7	20	2024-11-06 15:19:00	A-Nov 2024
155	Complete	Bone Marrow	73.1	20	2024-11-06 15:47:00	A-Nov 2024
156	Specimen rejected	Bone Marrow	0.6		2024-11-06 15:53:00	A-Nov 2024
157	Complete	Bone Marrow	5.1	20	2024-11-06 15:56:00	A-Nov 2024
158	Complete	Bone Marrow	36.7	20	2024-11-06 15:58:00	A-Nov 2024
159	Complete	Bone Marrow	5.6	20	2024-11-06 16:00:00	A-Nov 2024
160	Complete	Bone Marrow	155.8	20	2024-11-06 16:03:00	A-Nov 2024
161	Complete	Bone Marrow	21.3	20	2024-11-06 16:06:00	A-Nov 2024
162	Specimen rejected	Bone Marrow	0.3		2024-11-06 16:26:00	A-Nov 2024
163	Complete	Bone Marrow	15.2	20	2024-11-06 17:05:00	A-Nov 2024
164	Complete	Bone Marrow	22.8	20	2024-11-06 17:08:00	A-Nov 2024
165	Complete	Bone Marrow	25.7	20	2024-11-06 17:12:00	A-Nov 2024
166	Complete	Bone Marrow	10.6	20	2024-11-06 17:18:00	A-Nov 2024
167	Complete	Bone Marrow	15.7	20	2024-11-06 17:41:00	A-Nov 2024
168	Incomplete	Bone Marrow	7.0	13	2024-11-06 17:43:00	A-Nov 2024
169	Complete	Bone Marrow	96.3	20	2024-11-06 17:52:00	A-Nov 2024
170	Complete	Bone Marrow	3.4	20	2024-11-06 17:53:00	A-Nov 2024
171	Complete	Bone Marrow	8.0	20	2024-11-06 17:55:00	A-Nov 2024
172	Complete	Bone Marrow	5.9	20	2024-11-06 18:18:00	A-Nov 2024
173	Specimen rejected	Bone Marrow	1.8		2024-11-07 07:42:00	A-Nov 2024
174	Incomplete	Bone Marrow	4.9	12	2024-11-07 10:19:00	A-Nov 2024
175	Complete	Bone Marrow	50.6	20	2024-11-07 10:24:00	A-Nov 2024
176	Complete	Bone Marrow	9.9	20	2024-11-07 11:27:00	A-Nov 2024
177	Specimen rejected	Bone Marrow	2.7		2024-11-07 11:43:00	A-Nov 2024
178	Complete	Bone Marrow	22.3	20	2024-11-07 11:47:00	A-Nov 2024
179	Specimen rejected	Bone Marrow	0.3		2024-11-07 11:56:00	A-Nov 2024
180	Complete	Bone Marrow	12.5	20	2024-11-07 11:58:00	A-Nov 2024
181	Complete	Bone Marrow	3.3	20	2024-11-07 12:52:00	A-Nov 2024
182	Complete	Bone Marrow	30.6	20	2024-11-07 12:58:00	A-Nov 2024
183	Specimen rejected	Bone Marrow	4.5		2024-11-07 13:02:00	A-Nov 2024
184	Complete	Bone Marrow	4.6	20	2024-11-07 13:05:00	A-Nov 2024
185	Specimen rejected	Bone Marrow	2.3		2024-11-07 13:06:00	A-Nov 2024
186	Complete	Bone Marrow	21.2	20	2024-11-07 13:20:00	A-Nov 2024
187	Complete	Bone Marrow	7.4	20	2024-11-07 13:23:00	A-Nov 2024
188	Specimen rejected	Bone Marrow	2.4		2024-11-07 13:25:00	A-Nov 2024
189	Complete	Bone Marrow	7.2	20	2024-11-07 13:26:00	A-Nov 2024
190	Complete	Bone Marrow	48.2	20	2024-11-07 13:28:00	A-Nov 2024
191	Complete	Bone Marrow	8.9	20	2024-11-07 13:56:00	A-Nov 2024
192	Complete	Bone Marrow	32.9	20	2024-11-07 14:00:00	A-Nov 2024
193	Complete	Bone Marrow	5.0	20	2024-11-07 14:02:00	A-Nov 2024
194	Complete	Bone Marrow	13.7	20	2024-11-07 14:03:00	A-Nov 2024
195	Complete	Bone Marrow	14.6	20	2024-11-07 14:05:00	A-Nov 2024
196	Complete	Bone Marrow	27.3	20	2024-11-07 14:07:00	A-Nov 2024
197	Complete	Blood	14.1	20	2024-11-07 14:11:00	A-Nov 2024
198	Complete	Bone Marrow	39.4	20	2024-11-07 15:13:00	A-Nov 2024
199	Complete	Bone Marrow	48.7	20	2024-11-07 15:49:00	A-Nov 2024
200	Specimen rejected	Bone Marrow	1.4		2024-11-07 15:51:00	A-Nov 2024
201	Incomplete	Bone Marrow	5.3	11	2024-11-07 15:53:00	A-Nov 2024
202	Complete	Bone Marrow	12.8	20	2024-11-07 15:55:00	A-Nov 2024
203	Complete	Bone Marrow	4.6	20	2024-11-07 15:58:00	A-Nov 2024
204	Complete	Bone Marrow	3.8	20	2024-11-07 16:00:00	A-Nov 2024
205	Specimen rejected	Bone Marrow	0.9		2024-11-07 16:01:00	A-Nov 2024
206	Specimen rejected	Bone Marrow	2.5		2024-11-07 16:04:00	A-Nov 2024
207	Complete	Bone Marrow	22.7	20	2024-11-07 16:06:00	A-Nov 2024
208	Complete	Bone Marrow	10.3	20	2024-11-07 17:12:00	A-Nov 2024
209	Complete	Bone Marrow	8.9	20	2024-11-07 17:13:00	A-Nov 2024
210	Complete	Bone Marrow	13.0	20	2024-11-07 17:15:00	A-Nov 2024
211	Complete	Bone Marrow	32.2	20	2024-11-07 17:16:00	A-Nov 2024
212	Complete	Bone Marrow	46.3	20	2024-11-07 17:18:00	A-Nov 2024
213	Complete	Blood	18.1	20	2024-11-07 17:22:00	A-Nov 2024
214	Complete	Bone Marrow	15.9	20	2024-11-07 17:27:00	A-Nov 2024
215	Complete	Bone Marrow	21.5	20	2024-11-07 17:30:00	A-Nov 2024
216	Complete	Bone Marrow	55.1	20	2024-11-07 17:34:00	A-Nov 2024
217	Complete	Bone Marrow	7.2	20	2024-11-07 18:01:00	A-Nov 2024
218	Complete	Bone Marrow	4.8	20	2024-11-07 18:03:00	A-Nov 2024
219	Complete	Bone Marrow	6.9	20	2024-11-07 18:15:00	A-Nov 2024
220	Complete	Bone Marrow	16.9	20	2024-11-07 18:32:00	A-Nov 2024
221	Complete	Bone Marrow	12.6	20	2024-11-07 18:35:00	A-Nov 2024
222	Complete	Bone Marrow	21.2	20	2024-11-07 18:39:00	A-Nov 2024
223	Complete	Bone Marrow	16.3	20	2024-11-07 18:44:00	A-Nov 2024
224	Insufficient	Blood	125.7	3	2024-11-08 06:22:00	A-Nov 2024
225	Complete	Bone Marrow	27.2	20	2024-11-08 09:27:00	A-Nov 2024
226	No mitotic cells	Tissue	2.7		2024-11-08 09:35:00	A-Nov 2024
227	Complete	Bone Marrow	53.2	20	2024-11-08 09:35:00	A-Nov 2024
228	Complete	Bone Marrow	30.1	20	2024-11-08 10:46:00	A-Nov 2024
229	Complete	Bone Marrow	9.1	20	2024-11-08 10:58:00	A-Nov 2024
230	Complete	Bone Marrow	44.7	20	2024-11-08 11:22:00	A-Nov 2024
231	Complete	Bone Marrow	7.7	20	2024-11-08 12:43:00	A-Nov 2024
232	Complete	Bone Marrow	9.1	20	2024-11-08 12:53:00	A-Nov 2024
233	Complete	Bone Marrow	3.7	20	2024-11-08 14:06:00	A-Nov 2024
234	Complete	Bone Marrow	3.7	20	2024-11-08 14:07:00	A-Nov 2024
235	Complete	Bone Marrow	3.7	20	2024-11-08 14:09:00	A-Nov 2024
236	Complete	Bone Marrow	3.8	20	2024-11-08 14:11:00	A-Nov 2024
237	Complete	Bone Marrow	4.5	20	2024-11-08 14:14:00	A-Nov 2024
238	Complete	Bone Marrow	4.2	20	2024-11-08 14:17:00	A-Nov 2024
239	Incomplete	Bone Marrow	3.6	15	2024-11-08 14:19:00	A-Nov 2024
240	Complete	Bone Marrow	2.0	20	2024-11-08 14:21:00	A-Nov 2024
241	Complete	Blood	4.9	20	2024-11-08 14:35:00	A-Nov 2024
242	Complete	Bone Marrow	8.3	20	2024-11-08 14:49:00	A-Nov 2024
243	Complete	Bone Marrow	6.6	20	2024-11-08 14:53:00	A-Nov 2024
244	Complete	Blood	9.1	20	2024-11-08 15:24:00	A-Nov 2024
245	Complete	Blood	11.4	20	2024-11-08 15:26:00	A-Nov 2024
246	Complete	Bone Marrow	9.0	20	2024-11-08 15:31:00	A-Nov 2024
247	Complete	Bone Marrow	12.8	20	2024-11-08 15:33:00	A-Nov 2024
248	Incomplete	Bone Marrow	9.1	18	2024-11-08 15:36:00	A-Nov 2024
249	Complete	Bone Marrow	20.2	20	2024-11-08 15:38:00	A-Nov 2024
250	Complete	Bone Marrow	7.5	20	2024-11-08 15:40:00	A-Nov 2024
251	Specimen rejected	Bone Marrow	0.7		2024-11-08 15:55:00	A-Nov 2024
252	Complete	Bone Marrow	3.3	20	2024-11-08 15:57:00	A-Nov 2024
253	Complete	Bone Marrow	3.4	20	2024-11-08 15:59:00	A-Nov 2024
254	Complete	Bone Marrow	6.1	20	2024-11-08 16:28:00	A-Nov 2024
255	Insufficient	Blood	6.8	1	2024-11-08 16:29:00	A-Nov 2024
256	Insufficient	Bone Marrow	7.7	4	2024-11-08 16:38:00	A-Nov 2024
257	Complete	Bone Marrow	20.3	20	2024-11-08 16:39:00	A-Nov 2024
258	Complete	Bone Marrow	16.5	20	2024-11-08 16:42:00	A-Nov 2024
259	Specimen rejected	Bone Marrow	1.4		2024-11-08 17:34:00	A-Nov 2024
260	Complete	Bone Marrow	16.6	20	2024-11-08 17:36:00	A-Nov 2024
261	Complete	Bone Marrow	7.4	20	2024-11-08 17:49:00	A-Nov 2024
262	Complete	Bone Marrow	6.5	20	2024-11-08 17:52:00	A-Nov 2024
263	Complete	Bone Marrow	23.2	20	2024-11-11 09:46:00	A-Nov 2024
264	Insufficient	Bone Marrow	5.3	9	2024-11-11 09:48:00	A-Nov 2024
265	Complete	Bone Marrow	32.0	20	2024-11-11 09:50:00	A-Nov 2024
266	Specimen rejected	Bone Marrow	0.7		2024-11-11 09:57:00	A-Nov 2024
267	Complete	Bone Marrow	15.7	20	2024-11-11 10:02:00	A-Nov 2024
268	Complete	Blood	23.4	20	2024-11-11 10:06:00	A-Nov 2024
269	Complete	Bone Marrow	6.7	20	2024-11-11 11:01:00	A-Nov 2024
270	Complete	Bone Marrow	7.9	20	2024-11-11 11:04:00	A-Nov 2024
271	Complete	Bone Marrow	40.0	20	2024-11-11 11:43:00	A-Nov 2024
272	Complete	Bone Marrow	3.4	20	2024-11-11 11:54:00	A-Nov 2024
273	Complete	Blood	13.9	20	2024-11-11 12:02:00	A-Nov 2024
274	Complete	Bone Marrow	2.4	20	2024-11-11 12:05:00	A-Nov 2024
275	Complete	Bone Marrow	4.3	20	2024-11-11 13:35:00	A-Nov 2024
276	Complete	Bone Marrow	5.3	20	2024-11-11 13:40:00	A-Nov 2024
277	Specimen rejected	Bone Marrow	2.2		2024-11-11 13:43:00	A-Nov 2024
278	Complete	Bone Marrow	33.2	20	2024-11-11 13:47:00	A-Nov 2024
279	Complete	Bone Marrow	9.2	20	2024-11-11 13:52:00	A-Nov 2024
280	Complete	Bone Marrow	4.1	20	2024-11-11 13:55:00	A-Nov 2024
281	Specimen rejected	Bone Marrow	0.4		2024-11-11 13:57:00	A-Nov 2024
282	Complete	Bone Marrow	9.5	20	2024-11-11 13:58:00	A-Nov 2024
283	Complete	Bone Marrow	6.2	20	2024-11-11 14:00:00	A-Nov 2024
284	Complete	Bone Marrow	3.9	20	2024-11-11 14:30:00	A-Nov 2024
285	Complete	Bone Marrow	4.5	20	2024-11-11 14:32:00	A-Nov 2024
286	Complete	Bone Marrow	18.5	20	2024-11-11 14:36:00	A-Nov 2024
287	Complete	Bone Marrow	12.9	20	2024-11-11 14:39:00	A-Nov 2024
288	Complete	Bone Marrow	3.7	20	2024-11-11 15:19:00	A-Nov 2024
289	Complete	Bone Marrow	103.5	20	2024-11-11 15:21:00	A-Nov 2024
290	Complete	Bone Marrow	10.4	20	2024-11-11 15:23:00	A-Nov 2024
291	Complete	Bone Marrow	4.8	20	2024-11-11 16:53:00	A-Nov 2024
292	Specimen rejected	Bone Marrow	2.7		2024-11-11 16:56:00	A-Nov 2024
293	Complete	Bone Marrow	14.0	20	2024-11-11 16:59:00	A-Nov 2024
294	Complete	Bone Marrow	15.9	20	2024-11-11 17:01:00	A-Nov 2024
295	Complete	Bone Marrow	15.0	20	2024-11-11 17:05:00	A-Nov 2024
296	Complete	Bone Marrow	7.1	20	2024-11-11 17:09:00	A-Nov 2024
297	Specimen rejected	Bone Marrow	2.7		2024-11-11 18:09:00	A-Nov 2024
298	Complete	Bone Marrow	4.8	20	2024-11-11 18:10:00	A-Nov 2024
299	Specimen rejected	Bone Marrow	2.9		2024-11-11 18:12:00	A-Nov 2024
300	Complete	Bone Marrow	64.8	20	2024-11-11 18:19:00	A-Nov 2024
301	Complete	Bone Marrow	38.5	20	2024-11-11 18:21:00	A-Nov 2024
302	Complete	Bone Marrow	13.9	20	2024-11-11 18:25:00	A-Nov 2024
303	Complete	Bone Marrow	23.3	20	2024-11-11 18:26:00	A-Nov 2024
304	Complete	Blood	7.5	20	2024-11-11 18:30:00	A-Nov 2024
305	Complete	Bone Marrow	7.4	20	2024-11-11 18:35:00	A-Nov 2024
306	Complete	Bone Marrow	18.9	20	2024-11-12 10:09:00	A-Nov 2024
307	Complete	Blood	77.1	20	2024-11-12 10:12:00	A-Nov 2024
308	Complete	Bone Marrow	3.3	20	2024-11-12 11:10:00	A-Nov 2024
309	Complete	Bone Marrow	6.0	20	2024-11-12 11:12:00	A-Nov 2024
310	Complete	Bone Marrow	5.0	20	2024-11-12 11:13:00	A-Nov 2024
311	Complete	Bone Marrow	10.8	20	2024-11-12 11:14:00	A-Nov 2024
312	Complete	Bone Marrow	13.0	20	2024-11-12 12:47:00	A-Nov 2024
313	Complete	Bone Marrow	6.5	20	2024-11-12 12:49:00	A-Nov 2024
314	Complete	Bone Marrow	35.3	20	2024-11-12 12:51:00	A-Nov 2024
315	Complete	Bone Marrow	70.1	20	2024-11-12 12:52:00	A-Nov 2024
316	Complete	Bone Marrow	9.7	20	2024-11-12 12:53:00	A-Nov 2024
317	Specimen rejected	Bone Marrow	0.8		2024-11-12 12:56:00	A-Nov 2024
318	Complete	Bone Marrow	24.3	20	2024-11-12 12:57:00	A-Nov 2024
319	Complete	Bone Marrow	2.1	20	2024-11-12 12:58:00	A-Nov 2024
320	Complete	Bone Marrow	12.8	20	2024-11-12 12:59:00	A-Nov 2024
321	Complete	Bone Marrow	10.6	20	2024-11-12 13:05:00	A-Nov 2024
322	Complete	Bone Marrow	13.7	20	2024-11-12 13:06:00	A-Nov 2024
323	Complete	Bone Marrow	16.6	20	2024-11-12 13:10:00	A-Nov 2024
324	Complete	Bone Marrow	42.7	20	2024-11-12 13:40:00	A-Nov 2024
325	Complete	Bone Marrow	3.5	20	2024-11-12 13:44:00	A-Nov 2024
326	Complete	Bone Marrow	7.6	20	2024-11-12 13:45:00	A-Nov 2024
327	Complete	Bone Marrow	6.1	20	2024-11-12 13:52:00	A-Nov 2024
328	Complete	Bone Marrow	35.0	20	2024-11-12 13:54:00	A-Nov 2024
329	Complete	Bone Marrow	16.6	20	2024-11-12 13:55:00	A-Nov 2024
330	Complete	Bone Marrow	6.7	20	2024-11-12 13:56:00	A-Nov 2024
331	Complete	Bone Marrow	11.5	20	2024-11-12 13:57:00	A-Nov 2024
332	Complete	Bone Marrow	15.1	20	2024-11-12 13:59:00	A-Nov 2024
333	Specimen rejected	Bone Marrow	1.4		2024-11-12 13:59:00	A-Nov 2024
334	Complete	Bone Marrow	3.2	20	2024-11-12 14:15:00	A-Nov 2024
335	Complete	Bone Marrow	7.6	20	2024-11-12 15:21:00	A-Nov 2024
336	Specimen rejected	Bone Marrow	1.9		2024-11-12 15:27:00	A-Nov 2024
337	Complete	Bone Marrow	14.5	20	2024-11-12 15:28:00	A-Nov 2024
338	Complete	Bone Marrow	5.8	20	2024-11-12 15:30:00	A-Nov 2024
339	Complete	Blood	15.9	20	2024-11-12 15:31:00	A-Nov 2024
340	Specimen rejected	Bone Marrow	1.3		2024-11-12 15:34:00	A-Nov 2024
341	Complete	Blood	14.1	20	2024-11-12 15:35:00	A-Nov 2024
342	Complete	Bone Marrow	19.6	20	2024-11-12 16:05:00	A-Nov 2024
343	Specimen rejected	Bone Marrow	0.5		2024-11-12 16:07:00	A-Nov 2024
344	Complete	Bone Marrow	17.2	20	2024-11-12 16:10:00	A-Nov 2024
345	Complete	Bone Marrow	8.4	20	2024-11-12 16:11:00	A-Nov 2024
346	Specimen rejected	Bone Marrow	0.5		2024-11-12 16:13:00	A-Nov 2024
347	Specimen rejected	Bone Marrow	2.5		2024-11-12 16:15:00	A-Nov 2024
348	Complete	Bone Marrow	11.6	20	2024-11-12 16:17:00	A-Nov 2024
349	Complete	Bone Marrow	4.2	20	2024-11-12 16:18:00	A-Nov 2024
350	Complete	Bone Marrow	3.9	20	2024-11-12 16:19:00	A-Nov 2024
351	Specimen rejected	Bone Marrow	2.1		2024-11-12 16:21:00	A-Nov 2024
352	Complete	Bone Marrow	3.4	20	2024-11-12 17:07:00	A-Nov 2024
353	Complete	Bone Marrow	4.1	20	2024-11-12 17:08:00	A-Nov 2024
354	Complete	Bone Marrow	24.8	20	2024-11-12 17:10:00	A-Nov 2024
355	Complete	Bone Marrow	12.8	20	2024-11-12 17:12:00	A-Nov 2024
356	Complete	Bone Marrow	151.2	20	2024-11-12 17:15:00	A-Nov 2024
357	Insufficient	Bone Marrow	27.6	2	2024-11-12 17:17:00	A-Nov 2024
358	Complete	Bone Marrow	11.1	20	2024-11-12 17:18:00	A-Nov 2024
359	Specimen rejected	Bone Marrow	2.5		2024-11-12 17:20:00	A-Nov 2024
360	No mitotic cells	Blood	7.4		2024-11-12 17:21:00	A-Nov 2024
361	Insufficient	Bone Marrow	3.6	1	2024-11-12 17:39:00	A-Nov 2024
362	Complete	Bone Marrow	24.3	20	2024-11-12 17:40:00	A-Nov 2024
363	Complete	Bone Marrow	17.3	20	2024-11-12 17:41:00	A-Nov 2024
364	Specimen rejected	Bone Marrow	1.6		2024-11-12 17:42:00	A-Nov 2024
365	Complete	Bone Marrow	7.8	20	2024-11-12 17:43:00	A-Nov 2024
366	Complete	Bone Marrow	9.7	20	2024-11-12 17:45:00	A-Nov 2024
367	Specimen rejected	Bone Marrow	1.4		2024-11-12 17:46:00	A-Nov 2024
368	Complete	Bone Marrow	5.8	20	2024-11-12 17:49:00	A-Nov 2024
369	Specimen rejected	Blood	1.0		2024-11-12 18:05:00	A-Nov 2024
370	No mitotic cells	Blood	9.8		2024-11-12 18:07:00	A-Nov 2024
371	Insufficient	Blood	6.4	1	2024-11-12 18:09:00	A-Nov 2024
372	Complete	Bone Marrow	10.7	20	2024-11-13 11:23:00	A-Nov 2024
373	Complete	Bone Marrow	30.1	20	2024-11-13 11:24:00	A-Nov 2024
374	Complete	Bone Marrow	21.2	20	2024-11-13 11:27:00	A-Nov 2024
375	Insufficient	Bone Marrow	6.1	5	2024-11-13 12:03:00	A-Nov 2024
376	Complete	Bone Marrow	3.9	20	2024-11-13 12:06:00	A-Nov 2024
377	Complete	Bone Marrow	12.4	20	2024-11-13 12:17:00	A-Nov 2024
378	Complete	Blood	171.9	20	2024-11-13 12:25:00	A-Nov 2024
379	Complete	Blood	10.6	20	2024-11-13 12:27:00	A-Nov 2024
380	Complete	Blood	7.4	20	2024-11-13 12:30:00	A-Nov 2024
381	Complete	Blood	14.2	20	2024-11-13 12:32:00	A-Nov 2024
382	Specimen rejected	Bone Marrow	1.7		2024-11-13 13:36:00	A-Nov 2024
383	Specimen rejected	Bone Marrow	2.9		2024-11-13 13:38:00	A-Nov 2024
384	Complete	Bone Marrow	11.2	20	2024-11-13 13:39:00	A-Nov 2024
385	Complete	Bone Marrow	30.9	20	2024-11-13 13:42:00	A-Nov 2024
386	Complete	Bone Marrow	11.7	20	2024-11-13 13:43:00	A-Nov 2024
387	Complete	Bone Marrow	13.1	20	2024-11-13 13:44:00	A-Nov 2024
388	Complete	Bone Marrow	6.6	20	2024-11-13 13:46:00	A-Nov 2024
389	Specimen rejected	Bone Marrow	2.7		2024-11-13 13:47:00	A-Nov 2024
390	Complete	Bone Marrow	30.2	20	2024-11-13 13:48:00	A-Nov 2024
391	Complete	Bone Marrow	120.0	20	2024-11-13 13:50:00	A-Nov 2024
392	Complete	Bone Marrow	13.9	20	2024-11-13 13:51:00	A-Nov 2024
393	Complete	Bone Marrow	32.6	20	2024-11-13 13:53:00	A-Nov 2024
394	Complete	Blood	104.3	20	2024-11-13 13:55:00	A-Nov 2024
395	Complete	Blood	13.2	20	2024-11-13 13:57:00	A-Nov 2024
396	Specimen rejected	Bone Marrow	1.3		2024-11-13 15:25:00	A-Nov 2024
397	Complete	Bone Marrow	14.1	20	2024-11-13 15:27:00	A-Nov 2024
398	Complete	Bone Marrow	21.6	20	2024-11-13 15:30:00	A-Nov 2024
399	Complete	Bone Marrow	12.0	20	2024-11-13 15:31:00	A-Nov 2024
400	Complete	Bone Marrow	9.1	20	2024-11-13 15:32:00	A-Nov 2024
401	Complete	Bone Marrow	3.7	20	2024-11-13 15:36:00	A-Nov 2024
402	Insufficient	Bone Marrow	3.1	8	2024-11-13 15:36:00	A-Nov 2024
403	Insufficient	Bone Marrow	3.9	5	2024-11-13 15:37:00	A-Nov 2024
404	Complete	Bone Marrow	4.3	20	2024-11-13 15:37:00	A-Nov 2024
405	Complete	Bone Marrow	3.4	20	2024-11-13 15:38:00	A-Nov 2024
406	Complete	Bone Marrow	50.5	20	2024-11-13 15:41:00	A-Nov 2024
407	Complete	Bone Marrow	17.8	20	2024-11-13 15:42:00	A-Nov 2024
408	Complete	Bone Marrow	7.9	20	2024-11-13 15:43:00	A-Nov 2024
409	Complete	Bone Marrow	6.1	20	2024-11-13 15:44:00	A-Nov 2024
410	Complete	Bone Marrow	10.7	20	2024-11-13 15:46:00	A-Nov 2024
411	Complete	Bone Marrow	23.9	20	2024-11-13 15:48:00	A-Nov 2024
412	Complete	Bone Marrow	10.1	20	2024-11-13 16:45:00	A-Nov 2024
413	Complete	Bone Marrow	6.7	20	2024-11-13 16:46:00	A-Nov 2024
414	Complete	Bone Marrow	21.8	20	2024-11-13 16:47:00	A-Nov 2024
415	Specimen rejected	Bone Marrow	1.2		2024-11-13 16:49:00	A-Nov 2024
416	Specimen rejected	Bone Marrow	0.2		2024-11-13 16:51:00	A-Nov 2024
417	Complete	Bone Marrow	12.7	20	2024-11-13 16:51:00	A-Nov 2024
418	Complete	Bone Marrow	32.7	20	2024-11-13 17:05:00	A-Nov 2024
419	Complete	Bone Marrow	13.6	20	2024-11-13 17:06:00	A-Nov 2024
420	Complete	Bone Marrow	16.0	20	2024-11-13 17:13:00	A-Nov 2024
421	Complete	Bone Marrow	6.4	20	2024-11-13 17:52:00	A-Nov 2024
422	Specimen rejected	Bone Marrow	2.8		2024-11-13 18:20:00	A-Nov 2024
423	Complete	Bone Marrow	5.6	20	2024-11-13 18:35:00	A-Nov 2024
424	Specimen rejected	Bone Marrow	2.2		2024-11-13 18:40:00	A-Nov 2024
425	Complete	Bone Marrow	3.0	20	2024-11-14 11:21:00	A-Nov 2024
426	Complete	Bone Marrow	4.7	20	2024-11-14 11:22:00	A-Nov 2024
427	Complete	Blood	135.8	20	2024-11-14 11:24:00	A-Nov 2024
428	Complete	Bone Marrow	20.9	20	2024-11-14 11:28:00	A-Nov 2024
429	Complete	Bone Marrow	8.9	20	2024-11-14 12:04:00	A-Nov 2024
430	Complete	Bone Marrow	46.5	20	2024-11-14 12:06:00	A-Nov 2024
431	Specimen rejected	Bone Marrow	0.7		2024-11-14 12:07:00	A-Nov 2024
432	Complete	Bone Marrow	15.2	20	2024-11-14 12:08:00	A-Nov 2024
433	Complete	Bone Marrow	19.6	20	2024-11-14 12:10:00	A-Nov 2024
434	Complete	Bone Marrow	15.7	20	2024-11-14 12:12:00	A-Nov 2024
435	Complete	Bone Marrow	40.1	20	2024-11-14 12:17:00	A-Nov 2024
436	Specimen rejected	Bone Marrow	1.7		2024-11-14 12:19:00	A-Nov 2024
437	Complete	Bone Marrow	16.2	20	2024-11-14 12:27:00	A-Nov 2024
438	Complete	Bone Marrow	4.5	20	2024-11-14 13:51:00	A-Nov 2024
439	Complete	Bone Marrow	5.4	20	2024-11-14 13:55:00	A-Nov 2024
440	Complete	Bone Marrow	6.2	20	2024-11-14 13:56:00	A-Nov 2024
441	No mitotic cells	Blood	7.5		2024-11-14 13:58:00	A-Nov 2024
442	Complete	Bone Marrow	6.0	20	2024-11-14 13:59:00	A-Nov 2024
443	Complete	Bone Marrow	5.4	20	2024-11-14 14:00:00	A-Nov 2024
444	Insufficient	Bone Marrow	3.2	9	2024-11-14 14:16:00	A-Nov 2024
445	Complete	Bone Marrow	20.0	20	2024-11-14 14:18:00	A-Nov 2024
446	Complete	Bone Marrow	6.7	20	2024-11-14 14:20:00	A-Nov 2024
447	Complete	Bone Marrow	29.9	20	2024-11-14 14:21:00	A-Nov 2024
448	Incomplete	Bone Marrow	7.3	19	2024-11-14 14:23:00	A-Nov 2024
449	Specimen rejected	Bone Marrow	0.7		2024-11-14 14:24:00	A-Nov 2024
450	Complete	Bone Marrow	91.8	20	2024-11-14 14:25:00	A-Nov 2024
451	Specimen rejected	Bone Marrow	0.6		2024-11-14 14:41:00	A-Nov 2024
452	Complete	Bone Marrow	12.6	20	2024-11-14 14:44:00	A-Nov 2024
453	Complete	Bone Marrow	9.5	20	2024-11-14 14:45:00	A-Nov 2024
454	Specimen rejected	Bone Marrow	1.4		2024-11-14 14:47:00	A-Nov 2024
455	Specimen rejected	Bone Marrow	1.1		2024-11-14 15:01:00	A-Nov 2024
456	Complete	Bone Marrow	9.4	20	2024-11-14 15:01:00	A-Nov 2024
457	Complete	Bone Marrow	10.2	20	2024-11-14 15:02:00	A-Nov 2024
458	Insufficient	Blood	10.6	1	2024-11-14 15:04:00	A-Nov 2024
459	Complete	Bone Marrow	5.2	20	2024-11-14 15:50:00	A-Nov 2024
460	Complete	Bone Marrow	11.6	20	2024-11-14 15:52:00	A-Nov 2024
461	Specimen rejected	Bone Marrow	2.3		2024-11-14 15:53:00	A-Nov 2024
462	Incomplete	Bone Marrow	7.4	14	2024-11-14 15:55:00	A-Nov 2024
463	Insufficient	Bone Marrow	8.5	5	2024-11-14 15:56:00	A-Nov 2024
464	Complete	Bone Marrow	243.9	20	2024-11-14 15:58:00	A-Nov 2024
465	Complete	Bone Marrow	3.7	20	2024-11-14 15:59:00	A-Nov 2024
466	Complete	Bone Marrow	6.4	20	2024-11-14 16:00:00	A-Nov 2024
467	Complete	Bone Marrow	7.7	20	2024-11-14 16:01:00	A-Nov 2024
468	Complete	Bone Marrow	24.9	20	2024-11-14 16:02:00	A-Nov 2024
469	Complete	Bone Marrow	12.3	20	2024-11-14 16:30:00	A-Nov 2024
470	Complete	Bone Marrow	9.3	20	2024-11-14 16:34:00	A-Nov 2024
471	Complete	Bone Marrow	10.7	20	2024-11-14 16:38:00	A-Nov 2024
472	Complete	Bone Marrow	20.5	20	2024-11-14 17:31:00	A-Nov 2024
473	Complete	Bone Marrow	15.4	20	2024-11-14 17:33:00	A-Nov 2024
474	Complete	Bone Marrow	46.3	20	2024-11-14 17:35:00	A-Nov 2024
475	Complete	Bone Marrow	21.6	20	2024-11-14 17:37:00	A-Nov 2024
476	Complete	Bone Marrow	16.6	20	2024-11-14 17:40:00	A-Nov 2024
477	Complete	Blood	200.4	20	2024-11-14 17:44:00	A-Nov 2024
478	Complete	Bone Marrow	24.0	20	2024-11-14 18:02:00	A-Nov 2024
479	Complete	Bone Marrow	17.5	20	2024-11-14 18:03:00	A-Nov 2024
480	Complete	Bone Marrow	37.2	20	2024-11-14 18:05:00	A-Nov 2024
481	Complete	Bone Marrow	7.2	20	2024-11-14 18:07:00	A-Nov 2024
482	Complete	Bone Marrow	5.0	20	2024-11-14 18:29:00	A-Nov 2024
483	Complete	Bone Marrow	16.7	20	2024-11-15 11:25:00	A-Nov 2024
484	Complete	Bone Marrow	19.2	20	2024-11-15 11:27:00	A-Nov 2024
485	Complete	Bone Marrow	11.7	20	2024-11-15 11:28:00	A-Nov 2024
486	Specimen rejected	Bone Marrow	2.3		2024-11-15 11:31:00	A-Nov 2024
487	Complete	Bone Marrow	10.7	20	2024-11-15 11:32:00	A-Nov 2024
488	Specimen rejected	Bone Marrow	1.4		2024-11-15 11:35:00	A-Nov 2024
489	Insufficient	Blood	9.3	1	2024-11-15 11:39:00	A-Nov 2024
490	Complete	Bone Marrow	18.0	20	2024-11-15 12:05:00	A-Nov 2024
491	Complete	Bone Marrow	56.4	20	2024-11-15 12:06:00	A-Nov 2024
492	Complete	Bone Marrow	9.0	20	2024-11-15 12:08:00	A-Nov 2024
493	Complete	Bone Marrow	6.0	20	2024-11-15 12:09:00	A-Nov 2024
494	Complete	Bone Marrow	10.0	20	2024-11-15 12:11:00	A-Nov 2024
495	Complete	Bone Marrow	19.5	20	2024-11-15 12:13:00	A-Nov 2024
496	Complete	Bone Marrow	11.2	20	2024-11-15 12:16:00	A-Nov 2024
497	Complete	Bone Marrow	7.3	20	2024-11-15 13:02:00	A-Nov 2024
498	Complete	Bone Marrow	62.1	20	2024-11-15 13:04:00	A-Nov 2024
499	Complete	Bone Marrow	27.9	20	2024-11-15 13:07:00	A-Nov 2024
500	Complete	Blood	88.2	20	2024-11-15 13:12:00	A-Nov 2024
501	Complete	Bone Marrow	10.4	20	2024-11-15 13:15:00	A-Nov 2024
502	Complete	Bone Marrow	8.0	20	2024-11-15 13:17:00	A-Nov 2024
503	Complete	Bone Marrow	3.1	20	2024-11-15 13:19:00	A-Nov 2024
504	Complete	Bone Marrow	14.5	20	2024-11-15 13:33:00	A-Nov 2024
505	Complete	Bone Marrow	64.6	20	2024-11-15 13:34:00	A-Nov 2024
506	Complete	Bone Marrow	11.7	20	2024-11-15 13:35:00	A-Nov 2024
507	Complete	Bone Marrow	3.4	20	2024-11-15 14:45:00	A-Nov 2024
508	Complete	Bone Marrow	28.4	20	2024-11-15 14:46:00	A-Nov 2024
509	Incomplete	Bone Marrow	111.3	14	2024-11-15 14:48:00	A-Nov 2024
510	Complete	Bone Marrow	7.9	20	2024-11-15 15:39:00	A-Nov 2024
511	Specimen rejected	Bone Marrow	0.7		2024-11-15 15:42:00	A-Nov 2024
512	Complete	Bone Marrow	10.1	20	2024-11-15 15:43:00	A-Nov 2024
513	Complete	Bone Marrow	3.1	20	2024-11-15 15:45:00	A-Nov 2024
514	Complete	Bone Marrow	3.5	20	2024-11-15 15:47:00	A-Nov 2024
515	Complete	Bone Marrow	34.4	20	2024-11-15 15:48:00	A-Nov 2024
516	Specimen rejected	Bone Marrow	0.9		2024-11-15 15:49:00	A-Nov 2024
517	Specimen rejected	Bone Marrow	1.4		2024-11-15 15:51:00	A-Nov 2024
518	Incomplete	Bone Marrow	5.1	11	2024-11-15 15:52:00	A-Nov 2024
519	Complete	Bone Marrow	31.7	20	2024-11-15 15:55:00	A-Nov 2024
520	Complete	Bone Marrow	4.1	20	2024-11-15 16:14:00	A-Nov 2024
521	Complete	Bone Marrow	7.9	20	2024-11-15 17:30:00	A-Nov 2024
522	Complete	Bone Marrow	4.1	20	2024-11-15 17:32:00	A-Nov 2024
523	Complete	Bone Marrow	31.7	20	2024-11-15 17:33:00	A-Nov 2024
524	Specimen rejected	Bone Marrow	2.4		2024-11-15 17:35:00	A-Nov 2024
525	Complete	Bone Marrow	31.6	20	2024-11-15 17:36:00	A-Nov 2024
526	Complete	Bone Marrow	164.5	20	2024-11-15 17:37:00	A-Nov 2024
527	Complete	Blood	21.9	20	2024-11-15 17:39:00	A-Nov 2024
528	Complete	Blood	5.7	20	2024-11-15 17:40:00	A-Nov 2024
529	Complete	Blood	74.9	20	2024-11-15 17:41:00	A-Nov 2024
530	Complete	Bone Marrow	20.7	20	2024-11-18 09:58:00	A-Nov 2024
531	Complete	Bone Marrow	44.2	20	2024-11-18 10:36:00	A-Nov 2024
532	Complete	Bone Marrow	9.2	20	2024-11-18 10:38:00	A-Nov 2024
533	Complete	Bone Marrow	20.8	20	2024-11-18 10:40:00	A-Nov 2024
534	Complete	Bone Marrow	58.1	20	2024-11-18 10:58:00	A-Nov 2024
535	Complete	Bone Marrow	21.2	20	2024-11-18 11:33:00	A-Nov 2024
536	Complete	Bone Marrow	5.7	20	2024-11-18 11:35:00	A-Nov 2024
537	Complete	Bone Marrow	6.8	20	2024-11-18 11:43:00	A-Nov 2024
538	Complete	Bone Marrow	16.5	20	2024-11-18 11:45:00	A-Nov 2024
539	Specimen rejected	Bone Marrow	1.3		2024-11-18 12:31:00	A-Nov 2024
540	Specimen rejected	Bone Marrow	1.8		2024-11-18 12:33:00	A-Nov 2024
541	Specimen rejected	Bone Marrow	1.0		2024-11-18 12:35:00	A-Nov 2024
542	Complete	Bone Marrow	6.6	20	2024-11-18 12:38:00	A-Nov 2024
543	Complete	Bone Marrow	4.2	20	2024-11-18 12:43:00	A-Nov 2024
544	Complete	Bone Marrow	49.2	20	2024-11-18 12:47:00	A-Nov 2024
545	Complete	Bone Marrow	37.0	20	2024-11-18 12:52:00	A-Nov 2024
546	Insufficient	Bone Marrow	7.1	7	2024-11-18 12:57:00	A-Nov 2024
547	Complete	Bone Marrow	8.2	20	2024-11-18 13:29:00	A-Nov 2024
548	Complete	Bone Marrow	12.7	20	2024-11-18 13:34:00	A-Nov 2024
549	Complete	Bone Marrow	8.2	20	2024-11-18 13:46:00	A-Nov 2024
550	Complete	Bone Marrow	8.4	20	2024-11-18 13:50:00	A-Nov 2024
551	Complete	Bone Marrow	30.7	20	2024-11-18 13:55:00	A-Nov 2024
552	Complete	Bone Marrow	22.0	20	2024-11-18 14:01:00	A-Nov 2024
553	Complete	Bone Marrow	11.1	20	2024-11-18 14:08:00	A-Nov 2024
554	Complete	Bone Marrow	13.4	20	2024-11-18 14:11:00	A-Nov 2024
555	Complete	Blood	8.7	20	2024-11-18 14:13:00	A-Nov 2024
556	Complete	Bone Marrow	5.8	20	2024-11-18 14:18:00	A-Nov 2024
557	Complete	Bone Marrow	7.7	20	2024-11-18 14:21:00	A-Nov 2024
558	Complete	Bone Marrow	8.9	20	2024-11-18 14:24:00	A-Nov 2024
559	Complete	Bone Marrow	14.0	20	2024-11-18 14:54:00	A-Nov 2024
560	Complete	Bone Marrow	27.4	20	2024-11-18 15:02:00	A-Nov 2024
561	Specimen rejected	Bone Marrow	0.3		2024-11-18 15:05:00	A-Nov 2024
562	Specimen rejected	Bone Marrow	0.5		2024-11-18 15:18:00	A-Nov 2024
563	Specimen rejected	Bone Marrow	1.7		2024-11-18 15:23:00	A-Nov 2024
564	Complete	Bone Marrow	7.4	20	2024-11-18 15:28:00	A-Nov 2024
565	Complete	Bone Marrow	47.1	20	2024-11-18 15:34:00	A-Nov 2024
566	Complete	Bone Marrow	31.8	20	2024-11-18 16:21:00	A-Nov 2024
567	Complete	Bone Marrow	41.2	20	2024-11-18 16:24:00	A-Nov 2024
568	Complete	Bone Marrow	11.7	20	2024-11-18 16:28:00	A-Nov 2024
569	Complete	Bone Marrow	11.1	20	2024-11-18 16:32:00	A-Nov 2024
570	Complete	Bone Marrow	10.8	20	2024-11-18 16:37:00	A-Nov 2024
571	Specimen rejected	Bone Marrow	1.1		2024-11-18 16:43:00	A-Nov 2024
572	Specimen rejected	Bone Marrow	0.9		2024-11-18 17:47:00	A-Nov 2024
573	Complete	Bone Marrow	7.9	20	2024-11-18 17:51:00	A-Nov 2024
574	Specimen rejected	Bone Marrow	2.6		2024-11-18 18:06:00	A-Nov 2024
575	Complete	Bone Marrow	9.3	20	2024-11-18 18:10:00	A-Nov 2024
576	Complete	Bone Marrow	6.2	20	2024-11-18 18:12:00	A-Nov 2024
577	Specimen rejected	Bone Marrow	2.7		2024-11-18 18:14:00	A-Nov 2024
578	Complete	Bone Marrow	23.5	20	2024-11-18 18:22:00	A-Nov 2024
579	Complete	Bone Marrow	8.7	20	2024-11-18 18:29:00	A-Nov 2024
580	Specimen rejected	Bone Marrow	1.7		2024-11-18 18:34:00	A-Nov 2024
581	Complete	Bone Marrow	5.1	20	2024-11-19 11:16:00	A-Nov 2024
582	Complete	Bone Marrow	3.2	20	2024-11-19 11:25:00	A-Nov 2024
583	Complete	Bone Marrow	4.4	20	2024-11-19 11:29:00	A-Nov 2024
584	Complete	Bone Marrow	8.5	20	2024-11-19 11:44:00	A-Nov 2024
585	Complete	Bone Marrow	41.6	20	2024-11-19 11:55:00	A-Nov 2024
586	Complete	Bone Marrow	9.2	20	2024-11-19 11:56:00	A-Nov 2024
587	Complete	Bone Marrow	12.7	20	2024-11-19 11:57:00	A-Nov 2024
588	Complete	Bone Marrow	18.5	20	2024-11-19 11:58:00	A-Nov 2024
589	Complete	Bone Marrow	3.9	20	2024-11-19 12:21:00	A-Nov 2024
590	Complete	Bone Marrow	20.3	20	2024-11-19 12:37:00	A-Nov 2024
591	Complete	Bone Marrow	9.8	20	2024-11-19 12:38:00	A-Nov 2024
592	Insufficient	Bone Marrow	7.4	5	2024-11-19 12:39:00	A-Nov 2024
593	Complete	Bone Marrow	22.1	20	2024-11-19 12:40:00	A-Nov 2024
594	Complete	Blood	14.7	20	2024-11-19 12:43:00	A-Nov 2024
595	Complete	Bone Marrow	6.4	20	2024-11-19 12:46:00	A-Nov 2024
596	Complete	Bone Marrow	7.6	20	2024-11-19 12:48:00	A-Nov 2024
597	Specimen rejected	Bone Marrow	0.6		2024-11-19 12:50:00	A-Nov 2024
598	No mitotic cells	Blood	11.3		2024-11-19 12:56:00	A-Nov 2024
599	Insufficient	Bone Marrow	5.0	7	2024-11-19 13:24:00	A-Nov 2024
600	Incomplete	Bone Marrow	4.4	11	2024-11-19 13:30:00	A-Nov 2024
601	Complete	Bone Marrow	4.4	20	2024-11-19 13:34:00	A-Nov 2024
602	Specimen rejected	Bone Marrow	0.5		2024-11-19 13:42:00	A-Nov 2024
603	Complete	Bone Marrow	19.0	20	2024-11-19 13:43:00	A-Nov 2024
604	Specimen rejected	Bone Marrow	2.6		2024-11-19 13:45:00	A-Nov 2024
605	Complete	Bone Marrow	3.9	20	2024-11-19 13:46:00	A-Nov 2024
606	Specimen rejected	Bone Marrow	1.0		2024-11-19 13:48:00	A-Nov 2024
607	Complete	Bone Marrow	35.9	20	2024-11-19 13:49:00	A-Nov 2024
608	Complete	Bone Marrow	9.4	20	2024-11-19 13:55:00	A-Nov 2024
609	Complete	Bone Marrow	7.2	20	2024-11-19 14:05:00	A-Nov 2024
610	Complete	Bone Marrow	14.9	20	2024-11-19 14:14:00	A-Nov 2024
611	Complete	Bone Marrow	13.1	20	2024-11-19 14:24:00	A-Nov 2024
612	Complete	Blood	15.1	20	2024-11-19 14:34:00	A-Nov 2024
613	Insufficient	Blood	22.0	3	2024-11-19 14:46:00	A-Nov 2024
614	Insufficient	Bone Marrow	14.8	9	2024-11-19 15:38:00	A-Nov 2024
615	Specimen rejected	Bone Marrow	2.0		2024-11-19 15:39:00	A-Nov 2024
616	Complete	Bone Marrow	3.8	20	2024-11-19 15:40:00	A-Nov 2024
617	Complete	Bone Marrow	7.2	20	2024-11-19 15:44:00	A-Nov 2024
618	Complete	Bone Marrow	41.6	20	2024-11-19 15:47:00	A-Nov 2024
619	Complete	Bone Marrow	18.1	20	2024-11-19 15:48:00	A-Nov 2024
620	Insufficient	Bone Marrow	7.4	5	2024-11-19 16:02:00	A-Nov 2024
621	Complete	Bone Marrow	6.4	20	2024-11-19 16:13:00	A-Nov 2024
622	Specimen rejected	Bone Marrow	1.7		2024-11-19 16:20:00	A-Nov 2024
623	Complete	Bone Marrow	19.4	20	2024-11-19 16:23:00	A-Nov 2024
624	Insufficient	Bone Marrow	4.0	5	2024-11-19 16:30:00	A-Nov 2024
625	Incomplete	Bone Marrow	10.2	13	2024-11-19 16:39:00	A-Nov 2024
626	Complete	Bone Marrow	3.2	20	2024-11-19 16:54:00	A-Nov 2024
627	Complete	Bone Marrow	29.3	20	2024-11-19 16:56:00	A-Nov 2024
628	Complete	Bone Marrow	4.5	20	2024-11-19 16:57:00	A-Nov 2024
629	Specimen rejected	Bone Marrow	1.3		2024-11-19 16:58:00	A-Nov 2024
630	Specimen rejected	Bone Marrow	0.7		2024-11-19 16:58:00	A-Nov 2024
631	Complete	Bone Marrow	8.1	20	2024-11-19 16:59:00	A-Nov 2024
632	Complete	Bone Marrow	3.8	20	2024-11-19 17:00:00	A-Nov 2024
633	Complete	Bone Marrow	22.4	20	2024-11-19 17:01:00	A-Nov 2024
634	Complete	Blood	24.6	20	2024-11-19 17:02:00	A-Nov 2024
635	Complete	Blood	31.4	20	2024-11-19 17:03:00	A-Nov 2024
636	Complete	Bone Marrow	8.1	20	2024-11-19 17:16:00	A-Nov 2024
637	Specimen rejected	Bone Marrow	2.7		2024-11-19 17:31:00	A-Nov 2024
638	Specimen rejected	Bone Marrow	2.0		2024-11-19 17:36:00	A-Nov 2024
639	Complete	Bone Marrow	70.9	20	2024-11-19 17:41:00	A-Nov 2024
640	Complete	Bone Marrow	5.2	20	2024-11-19 17:52:00	A-Nov 2024
641	Complete	Bone Marrow	5.0	20	2024-11-19 17:57:00	A-Nov 2024
642	Complete	Bone Marrow	6.2	20	2024-11-19 18:05:00	A-Nov 2024
643	Complete	Bone Marrow	25.6	20	2024-11-19 18:11:00	A-Nov 2024
644	Complete	Bone Marrow	3.0	20	2024-11-19 18:13:00	A-Nov 2024
645	Complete	Bone Marrow	14.2	20	2024-11-19 18:23:00	A-Nov 2024
646	Complete	Bone Marrow	25.6	20	2024-11-19 18:25:00	A-Nov 2024
647	Complete	Bone Marrow	18.6	20	2024-11-19 18:25:00	A-Nov 2024
648	Complete	Bone Marrow	7.6	20	2024-11-19 18:33:00	A-Nov 2024
649	Complete	Bone Marrow	6.1	20	2024-11-19 18:37:00	A-Nov 2024
650	Complete	Bone Marrow	3.4	20	2024-11-20 11:09:00	A-Nov 2024
651	Complete	Bone Marrow	7.4	20	2024-11-20 11:33:00	A-Nov 2024
652	Complete	Bone Marrow	7.1	20	2024-11-20 11:49:00	A-Nov 2024
653	Complete	Bone Marrow	9.2	20	2024-11-20 11:59:00	A-Nov 2024
654	Complete	Bone Marrow	16.2	20	2024-11-20 12:10:00	A-Nov 2024
655	Complete	Bone Marrow	5.7	20	2024-11-20 13:07:00	A-Nov 2024
656	Incomplete	Bone Marrow	3.3	10	2024-11-20 13:13:00	A-Nov 2024
657	Specimen rejected	Bone Marrow	2.4		2024-11-20 13:21:00	A-Nov 2024
658	Complete	Bone Marrow	5.4	20	2024-11-20 13:23:00	A-Nov 2024
659	Complete	Bone Marrow	4.9	20	2024-11-20 13:25:00	A-Nov 2024
660	Complete	Bone Marrow	5.1	20	2024-11-20 13:30:00	A-Nov 2024
661	Specimen rejected	Bone Marrow	2.1		2024-11-20 13:38:00	A-Nov 2024
662	Complete	Bone Marrow	6.0	20	2024-11-20 13:43:00	A-Nov 2024
663	Complete	Bone Marrow	19.3	20	2024-11-20 13:43:00	A-Nov 2024
664	Insufficient	Bone Marrow	7.4	3	2024-11-20 13:49:00	A-Nov 2024
665	Complete	Bone Marrow	21.9	20	2024-11-20 13:49:00	A-Nov 2024
666	Complete	Bone Marrow	9.8	20	2024-11-20 13:52:00	A-Nov 2024
667	Specimen rejected	Bone Marrow	0.8		2024-11-20 14:09:00	A-Nov 2024
668	Complete	Bone Marrow	8.9	20	2024-11-20 14:51:00	A-Nov 2024
669	Complete	Bone Marrow	42.7	20	2024-11-20 14:56:00	A-Nov 2024
670	Specimen rejected	Bone Marrow	1.4		2024-11-20 15:01:00	A-Nov 2024
671	Specimen rejected	Blood	1.2		2024-11-20 15:03:00	A-Nov 2024
672	Complete	Bone Marrow	7.3	20	2024-11-20 15:04:00	A-Nov 2024
673	Complete	Bone Marrow	6.3	20	2024-11-20 15:08:00	A-Nov 2024
674	Specimen rejected	Bone Marrow	1.2		2024-11-20 15:09:00	A-Nov 2024
675	Complete	Bone Marrow	11.8	20	2024-11-20 15:10:00	A-Nov 2024
676	Complete	Bone Marrow	8.1	20	2024-11-20 15:11:00	A-Nov 2024
677	Complete	Bone Marrow	14.3	20	2024-11-20 15:12:00	A-Nov 2024
678	Complete	Bone Marrow	10.4	20	2024-11-20 15:14:00	A-Nov 2024
679	Complete	Bone Marrow	7.0	20	2024-11-20 15:15:00	A-Nov 2024
680	Complete	Blood	18.5	20	2024-11-20 15:18:00	A-Nov 2024
681	Complete	Blood	14.5	20	2024-11-20 15:20:00	A-Nov 2024
682	Complete	Bone Marrow	7.2	20	2024-11-20 15:25:00	A-Nov 2024
683	Complete	Bone Marrow	4.6	20	2024-11-20 15:32:00	A-Nov 2024
684	Insufficient	Bone Marrow	5.0	2	2024-11-20 15:34:00	A-Nov 2024
685	Complete	Bone Marrow	29.6	20	2024-11-20 15:41:00	A-Nov 2024
686	Specimen rejected	Bone Marrow	0.5		2024-11-20 15:53:00	A-Nov 2024
687	Complete	Bone Marrow	3.6	20	2024-11-20 16:11:00	A-Nov 2024
688	Complete	Bone Marrow	28.8	20	2024-11-20 16:20:00	A-Nov 2024
689	Complete	Bone Marrow	3.0	20	2024-11-20 16:29:00	A-Nov 2024
690	Complete	Bone Marrow	78.5	20	2024-11-20 16:39:00	A-Nov 2024
691	Complete	Bone Marrow	26.8	20	2024-11-20 16:54:00	A-Nov 2024
692	Complete	Bone Marrow	8.5	20	2024-11-20 17:03:00	A-Nov 2024
693	Insufficient	Bone Marrow	3.2	5	2024-11-20 17:13:00	A-Nov 2024
694	No mitotic cells	Bone Marrow	4.0		2024-11-20 17:17:00	A-Nov 2024
695	Complete	Bone Marrow	3.2	20	2024-11-20 17:22:00	A-Nov 2024
696	Complete	Blood	18.6	20	2024-11-20 17:28:00	A-Nov 2024
697	Complete	Bone Marrow	18.4	20	2024-11-20 17:31:00	A-Nov 2024
698	Complete	Bone Marrow	118.8	20	2024-11-20 17:33:00	A-Nov 2024
699	Complete	Bone Marrow	18.9	20	2024-11-20 17:35:00	A-Nov 2024
700	Incomplete	Bone Marrow	7.8	17	2024-11-20 17:35:00	A-Nov 2024
701	Specimen rejected	Bone Marrow	0.3		2024-11-20 17:52:00	A-Nov 2024
702	Specimen rejected	Bone Marrow	0.7		2024-11-20 17:55:00	A-Nov 2024
703	Complete	Bone Marrow	20.4	20	2024-11-20 18:08:00	A-Nov 2024
704	Complete	Bone Marrow	63.0	20	2024-11-20 18:17:00	A-Nov 2024
705	Complete	Bone Marrow	6.3	20	2024-11-20 18:30:00	A-Nov 2024
706	Specimen rejected	Tissue	0.1		2024-11-21 08:26:00	A-Nov 2024
707	Specimen rejected	Bone Marrow	1.4		2024-11-21 11:32:00	A-Nov 2024
708	Complete	Bone Marrow	4.3	20	2024-11-21 11:36:00	A-Nov 2024
709	Complete	Bone Marrow	17.6	20	2024-11-21 11:44:00	A-Nov 2024
710	Complete	Bone Marrow	68.2	20	2024-11-21 12:13:00	A-Nov 2024
711	Specimen rejected	Bone Marrow	2.2		2024-11-21 12:18:00	A-Nov 2024
712	Complete	Bone Marrow	14.3	20	2024-11-21 12:20:00	A-Nov 2024
713	Complete	Bone Marrow	16.1	20	2024-11-21 12:25:00	A-Nov 2024
714	Complete	Bone Marrow	9.9	20	2024-11-21 12:40:00	A-Nov 2024
715	Complete	Bone Marrow	12.0	20	2024-11-21 12:49:00	A-Nov 2024
716	Insufficient	Bone Marrow	5.4	5	2024-11-21 12:56:00	A-Nov 2024
717	Complete	Bone Marrow	5.4	20	2024-11-21 13:01:00	A-Nov 2024
718	Complete	Bone Marrow	10.7	20	2024-11-21 13:05:00	A-Nov 2024
719	Specimen rejected	Bone Marrow	1.3		2024-11-21 14:19:00	A-Nov 2024
720	Specimen rejected	Bone Marrow	1.8		2024-11-21 14:21:00	A-Nov 2024
721	Complete	Bone Marrow	4.8	20	2024-11-21 14:23:00	A-Nov 2024
722	Complete	Bone Marrow	5.5	20	2024-11-21 14:26:00	A-Nov 2024
723	Complete	Bone Marrow	3.8	20	2024-11-21 14:28:00	A-Nov 2024
724	Specimen rejected	Bone Marrow	1.5		2024-11-21 14:37:00	A-Nov 2024
725	Specimen rejected	Bone Marrow	1.6		2024-11-21 14:49:00	A-Nov 2024
726	Specimen rejected	Bone Marrow	1.7		2024-11-21 14:54:00	A-Nov 2024
727	Complete	Bone Marrow	7.0	20	2024-11-21 15:14:00	A-Nov 2024
728	Specimen rejected	Bone Marrow	1.6		2024-11-21 15:22:00	A-Nov 2024
729	Complete	Bone Marrow	6.1	20	2024-11-21 15:34:00	A-Nov 2024
730	Complete	Bone Marrow	37.2	20	2024-11-21 15:39:00	A-Nov 2024
731	Complete	Bone Marrow	24.0	20	2024-11-21 15:49:00	A-Nov 2024
732	No mitotic cells	Bone Marrow	42.3		2024-11-21 15:56:00	A-Nov 2024
733	Complete	Bone Marrow	9.4	20	2024-11-21 16:05:00	A-Nov 2024
734	Complete	Bone Marrow	55.2	20	2024-11-21 16:13:00	A-Nov 2024
735	Complete	Blood	27.0	20	2024-11-21 16:20:00	A-Nov 2024
736	Complete	Blood	31.3	20	2024-11-21 16:31:00	A-Nov 2024
737	Complete	Bone Marrow	10.6	20	2024-11-21 16:42:00	A-Nov 2024
738	Complete	Bone Marrow	7.9	20	2024-11-21 16:51:00	A-Nov 2024
739	Complete	Bone Marrow	28.2	20	2024-11-21 16:52:00	A-Nov 2024
740	Complete	Bone Marrow	42.8	20	2024-11-21 16:55:00	A-Nov 2024
741	Complete	Bone Marrow	30.0	20	2024-11-21 17:02:00	A-Nov 2024
742	Complete	Bone Marrow	9.8	20	2024-11-21 17:12:00	A-Nov 2024
743	Specimen rejected	Bone Marrow	2.2		2024-11-21 17:15:00	A-Nov 2024
744	Complete	Bone Marrow	24.2	20	2024-11-21 17:16:00	A-Nov 2024
745	Complete	Bone Marrow	11.0	20	2024-11-21 17:31:00	A-Nov 2024
746	Complete	Bone Marrow	25.3	20	2024-11-21 17:37:00	A-Nov 2024
747	Incomplete	Bone Marrow	26.1	17	2024-11-21 17:47:00	A-Nov 2024
748	Complete	Bone Marrow	30.0	20	2024-11-21 17:53:00	A-Nov 2024
749	Insufficient	Bone Marrow	3.9	7	2024-11-21 17:59:00	A-Nov 2024
750	Insufficient	Bone Marrow	4.6	8	2024-11-21 18:04:00	A-Nov 2024
751	Complete	Bone Marrow	3.2	20	2024-11-21 18:06:00	A-Nov 2024
752	Complete	Bone Marrow	4.8	20	2024-11-21 18:08:00	A-Nov 2024
753	Complete	Bone Marrow	13.0	20	2024-11-21 18:12:00	A-Nov 2024
754	Specimen rejected	Bone Marrow	1.3		2024-11-21 18:17:00	A-Nov 2024
755	Incomplete	Bone Marrow	6.0	16	2024-11-21 18:19:00	A-Nov 2024
756	Complete	Bone Marrow	8.4	20	2024-11-21 18:40:00	A-Nov 2024
757	Complete	Bone Marrow	14.2	20	2024-11-22 11:43:00	A-Nov 2024
758	Complete	Bone Marrow	36.7	20	2024-11-22 11:58:00	A-Nov 2024
759	Complete	Bone Marrow	4.7	20	2024-11-22 12:06:00	A-Nov 2024
760	Incomplete	Blood	4.6	12	2024-11-22 12:13:00	A-Nov 2024
761	Complete	Bone Marrow	5.0	20	2024-11-22 12:23:00	A-Nov 2024
762	Complete	Bone Marrow	5.2	20	2024-11-22 12:29:00	A-Nov 2024
763	Complete	Bone Marrow	3.9	20	2024-11-22 12:32:00	A-Nov 2024
764	Complete	Bone Marrow	4.6	20	2024-11-22 12:34:00	A-Nov 2024
765	Specimen rejected	Blood	0.8		2024-11-22 13:12:00	A-Nov 2024
766	Complete	Bone Marrow	25.8	20	2024-11-22 13:21:00	A-Nov 2024
767	Complete	Bone Marrow	7.2	20	2024-11-22 13:34:00	A-Nov 2024
768	Incomplete	Bone Marrow	3.2	11	2024-11-22 13:45:00	A-Nov 2024
769	Complete	Bone Marrow	5.2	20	2024-11-22 13:48:00	A-Nov 2024
770	Complete	Bone Marrow	25.3	20	2024-11-22 15:12:00	A-Nov 2024
771	Complete	Bone Marrow	7.1	20	2024-11-22 15:22:00	A-Nov 2024
772	Complete	Bone Marrow	6.4	20	2024-11-22 15:30:00	A-Nov 2024
773	Complete	Bone Marrow	6.2	20	2024-11-22 15:36:00	A-Nov 2024
774	Specimen rejected	Bone Marrow	0.4		2024-11-22 15:43:00	A-Nov 2024
775	Insufficient	Bone Marrow	4.0	1	2024-11-22 15:45:00	A-Nov 2024
776	Complete	Bone Marrow	5.5	20	2024-11-22 15:51:00	A-Nov 2024
777	Complete	Bone Marrow	3.1	20	2024-11-22 16:04:00	A-Nov 2024
778	Complete	Bone Marrow	5.0	20	2024-11-22 16:06:00	A-Nov 2024
779	Complete	Bone Marrow	18.4	20	2024-11-22 16:16:00	A-Nov 2024
780	Specimen rejected	Bone Marrow	2.2		2024-11-22 16:36:00	A-Nov 2024
781	Complete	Bone Marrow	10.3	20	2024-11-22 16:42:00	A-Nov 2024
782	Specimen rejected	Bone Marrow	1.2		2024-11-22 16:54:00	A-Nov 2024
783	Complete	Bone Marrow	14.3	20	2024-11-22 16:58:00	A-Nov 2024
784	Complete	Bone Marrow	22.7	20	2024-11-22 17:04:00	A-Nov 2024
785	Complete	Bone Marrow	34.3	20	2024-11-22 17:10:00	A-Nov 2024
786	Complete	Bone Marrow	19.8	20	2024-11-22 17:22:00	A-Nov 2024
787	Complete	Bone Marrow	10.8	20	2024-11-22 17:33:00	A-Nov 2024
788	Specimen rejected	Bone Marrow	2.5		2024-11-22 17:42:00	A-Nov 2024
789	Complete	Blood	9.2	20	2024-11-22 17:50:00	A-Nov 2024
790	Complete	Bone Marrow	13.4	20	2024-11-22 17:56:00	A-Nov 2024
791	Complete	Bone Marrow	5.9	20	2024-11-22 17:58:00	A-Nov 2024
792	Complete	Bone Marrow	10.9	20	2024-11-22 18:00:00	A-Nov 2024
793	Incomplete	Bone Marrow	213.5	16	2024-11-22 18:01:00	A-Nov 2024
794	Complete	Bone Marrow	10.9	20	2024-11-22 18:03:00	A-Nov 2024
795	Complete	Bone Marrow	21.7	20	2024-11-22 18:07:00	A-Nov 2024
796	Specimen rejected	Bone Marrow	2.0		2024-11-22 18:13:00	A-Nov 2024
797	Complete	Bone Marrow	10.0	20	2024-11-22 18:15:00	A-Nov 2024
798	No mitotic cells	Fluid	6,138.0		2024-11-23 17:00:00	A-Nov 2024
799	Complete	Blood	8.3	20	2024-11-25 09:09:00	A-Nov 2024
800	Complete	Bone Marrow	7.4	20	2024-11-25 11:27:00	A-Nov 2024
801	Specimen rejected	Bone Marrow	0.9		2024-11-25 11:32:00	A-Nov 2024
802	Complete	Blood	19.9	20	2024-11-25 11:33:00	A-Nov 2024
803	Complete	Bone Marrow	26.7	20	2024-11-25 11:34:00	A-Nov 2024
804	Complete	Bone Marrow	10.1	20	2024-11-25 11:37:00	A-Nov 2024
805	Complete	Bone Marrow	36.0	20	2024-11-25 12:13:00	A-Nov 2024
806	Complete	Bone Marrow	12.8	20	2024-11-25 12:14:00	A-Nov 2024
807	Specimen rejected	Bone Marrow	1.5		2024-11-25 12:16:00	A-Nov 2024
808	Complete	Bone Marrow	5.6	20	2024-11-25 12:35:00	A-Nov 2024
809	Insufficient	Bone Marrow	3.4	3	2024-11-25 12:40:00	A-Nov 2024
810	Complete	Bone Marrow	6.6	20	2024-11-25 12:43:00	A-Nov 2024
811	Complete	Bone Marrow	5.7	20	2024-11-25 13:16:00	A-Nov 2024
812	Insufficient	Bone Marrow	7.6	7	2024-11-25 13:18:00	A-Nov 2024
813	Complete	Bone Marrow	10.8	20	2024-11-25 13:48:00	A-Nov 2024
814	Complete	Bone Marrow	17.1	20	2024-11-25 13:49:00	A-Nov 2024
815	Specimen rejected	Bone Marrow	0.4		2024-11-25 13:50:00	A-Nov 2024
816	Specimen rejected	Bone Marrow	2.2		2024-11-25 13:53:00	A-Nov 2024
817	Complete	Bone Marrow	31.4	20	2024-11-25 13:54:00	A-Nov 2024
818	Complete	Bone Marrow	26.0	20	2024-11-25 13:55:00	A-Nov 2024
819	Complete	Blood	6.5	20	2024-11-25 13:59:00	A-Nov 2024
820	Complete	Bone Marrow	3.4	20	2024-11-25 14:00:00	A-Nov 2024
821	Complete	Bone Marrow	53.9	20	2024-11-25 14:31:00	A-Nov 2024
822	Complete	Bone Marrow	21.5	20	2024-11-25 15:33:00	A-Nov 2024
823	Specimen rejected	Bone Marrow	1.3		2024-11-25 15:36:00	A-Nov 2024
824	Complete	Bone Marrow	15.9	20	2024-11-25 15:38:00	A-Nov 2024
825	Complete	Bone Marrow	6.8	20	2024-11-25 15:40:00	A-Nov 2024
826	Complete	Bone Marrow	13.0	20	2024-11-25 15:42:00	A-Nov 2024
827	Complete	Bone Marrow	55.6	20	2024-11-25 15:45:00	A-Nov 2024
828	Complete	Bone Marrow	24.5	20	2024-11-25 15:46:00	A-Nov 2024
829	Complete	Bone Marrow	9.0	20	2024-11-25 15:49:00	A-Nov 2024
830	Complete	Bone Marrow	14.0	20	2024-11-25 15:52:00	A-Nov 2024
831	Complete	Bone Marrow	3.7	20	2024-11-25 16:19:00	A-Nov 2024
832	Complete	Bone Marrow	8.2	20	2024-11-25 16:20:00	A-Nov 2024
833	Complete	Bone Marrow	8.9	20	2024-11-25 16:22:00	A-Nov 2024
834	Complete	Bone Marrow	17.7	20	2024-11-25 16:23:00	A-Nov 2024
835	Complete	Bone Marrow	24.5	20	2024-11-25 17:17:00	A-Nov 2024
836	Complete	Bone Marrow	5.5	20	2024-11-25 17:20:00	A-Nov 2024
837	Specimen rejected	Bone Marrow	0.7		2024-11-25 17:22:00	A-Nov 2024
838	Complete	Bone Marrow	36.7	20	2024-11-26 09:18:00	A-Nov 2024
839	Specimen rejected	Bone Marrow	1.3		2024-11-26 09:55:00	A-Nov 2024
840	Complete	Bone Marrow	13.8	20	2024-11-26 09:58:00	A-Nov 2024
841	Complete	Bone Marrow	19.1	20	2024-11-26 10:11:00	A-Nov 2024
842	Specimen rejected	Bone Marrow	1.4		2024-11-26 11:18:00	A-Nov 2024
843	Specimen rejected	Bone Marrow	0.5		2024-11-26 11:20:00	A-Nov 2024
844	Complete	Bone Marrow	13.4	20	2024-11-26 11:24:00	A-Nov 2024
845	Complete	Bone Marrow	32.6	20	2024-11-26 11:26:00	A-Nov 2024
846	Complete	Bone Marrow	57.4	20	2024-11-26 11:28:00	A-Nov 2024
847	Specimen rejected	Bone Marrow	0.3		2024-11-26 11:44:00	A-Nov 2024
848	Complete	Bone Marrow	8.4	20	2024-11-26 11:45:00	A-Nov 2024
849	Complete	Bone Marrow	8.2	20	2024-11-26 11:53:00	A-Nov 2024
850	Insufficient	Bone Marrow	5.8	5	2024-11-26 12:10:00	A-Nov 2024
851	Complete	Bone Marrow	4.0	20	2024-11-26 12:13:00	A-Nov 2024
852	Complete	Blood	6.2	20	2024-11-26 12:19:00	A-Nov 2024
853	Complete	Bone Marrow	3.7	20	2024-11-26 12:43:00	A-Nov 2024
854	Complete	Bone Marrow	6.2	20	2024-11-26 12:54:00	A-Nov 2024
855	Specimen rejected	Bone Marrow	2.4		2024-11-26 13:19:00	A-Nov 2024
856	Specimen rejected	Bone Marrow	2.5		2024-11-26 13:26:00	A-Nov 2024
857	Complete	Bone Marrow	29.3	20	2024-11-26 13:34:00	A-Nov 2024
858	Complete	Bone Marrow	6.6	20	2024-11-26 14:02:00	A-Nov 2024
859	Incomplete	Bone Marrow	6.3	14	2024-11-26 14:11:00	A-Nov 2024
860	Complete	Bone Marrow	11.1	20	2024-11-26 14:35:00	A-Nov 2024
861	Complete	Bone Marrow	7.3	20	2024-11-26 14:36:00	A-Nov 2024
862	Complete	Bone Marrow	46.5	20	2024-11-26 14:39:00	A-Nov 2024
863	Complete	Bone Marrow	22.8	20	2024-11-26 14:40:00	A-Nov 2024
864	Complete	Blood	7.2	20	2024-11-26 14:42:00	A-Nov 2024
865	Complete	Blood	9.8	20	2024-11-26 14:45:00	A-Nov 2024
866	No mitotic cells	Blood	7.0		2024-11-26 14:50:00	A-Nov 2024
867	Complete	Blood	25.3	20	2024-11-26 14:55:00	A-Nov 2024
868	Specimen rejected	Bone Marrow	1.6		2024-11-26 15:49:00	A-Nov 2024
869	Specimen rejected	Bone Marrow	0.5		2024-11-26 15:50:00	A-Nov 2024
870	Complete	Bone Marrow	5.5	20	2024-11-26 15:54:00	A-Nov 2024
871	Complete	Bone Marrow	16.5	20	2024-11-26 15:57:00	A-Nov 2024
872	Complete	Bone Marrow	18.9	20	2024-11-26 15:59:00	A-Nov 2024
873	Complete	Bone Marrow	12.6	20	2024-11-26 16:01:00	A-Nov 2024
874	Complete	Bone Marrow	21.1	20	2024-11-26 17:08:00	A-Nov 2024
875	Complete	Bone Marrow	8.8	20	2024-11-26 17:10:00	A-Nov 2024
876	Complete	Bone Marrow	10.4	20	2024-11-26 17:12:00	A-Nov 2024
877	Complete	Bone Marrow	8.7	20	2024-11-26 17:15:00	A-Nov 2024
878	Complete	Bone Marrow	7.9	20	2024-11-26 17:20:00	A-Nov 2024
879	Insufficient	Bone Marrow	6.0	6	2024-11-26 17:22:00	A-Nov 2024
880	Complete	Bone Marrow	74.4	20	2024-11-26 17:25:00	A-Nov 2024
881	Complete	Bone Marrow	29.4	20	2024-11-26 17:27:00	A-Nov 2024
882	Complete	Bone Marrow	24.4	20	2024-11-26 17:29:00	A-Nov 2024
883	Complete	Bone Marrow	6.3	20	2024-11-26 17:30:00	A-Nov 2024
884	Complete	Bone Marrow	10.3	20	2024-11-26 17:31:00	A-Nov 2024
885	Specimen rejected	Bone Marrow	2.4		2024-11-26 17:34:00	A-Nov 2024
886	Complete	Bone Marrow	6.1	20	2024-11-26 17:41:00	A-Nov 2024
887	Incomplete	Bone Marrow	7.2	17	2024-11-26 17:49:00	A-Nov 2024
888	Specimen rejected	Blood	1.1		2024-11-27 08:34:00	A-Nov 2024
889	Complete	Bone Marrow	7.3	20	2024-11-27 10:28:00	A-Nov 2024
890	Complete	Bone Marrow	18.1	20	2024-11-27 11:03:00	A-Nov 2024
891	Complete	Bone Marrow	20.5	20	2024-11-27 11:05:00	A-Nov 2024
892	Complete	Bone Marrow	37.2	20	2024-11-27 11:22:00	A-Nov 2024
893	Complete	Bone Marrow	14.5	20	2024-11-27 11:57:00	A-Nov 2024
894	Specimen rejected	Bone Marrow	0.1		2024-11-27 12:51:00	A-Nov 2024
895	Specimen rejected	Bone Marrow	0.5		2024-11-27 12:52:00	A-Nov 2024
896	Complete	Bone Marrow	20.3	20	2024-11-27 13:05:00	A-Nov 2024
897	Complete	Bone Marrow	4.2	20	2024-11-27 13:07:00	A-Nov 2024
898	Complete	Bone Marrow	6.7	20	2024-11-27 13:11:00	A-Nov 2024
899	Complete	Bone Marrow	6.1	20	2024-11-27 13:14:00	A-Nov 2024
900	Incomplete	Bone Marrow	6.4	18	2024-11-27 13:16:00	A-Nov 2024
901	Complete	Bone Marrow	10.0	20	2024-11-27 13:19:00	A-Nov 2024
902	Complete	Bone Marrow	3.9	20	2024-11-27 13:23:00	A-Nov 2024
903	Complete	Bone Marrow	8.4	20	2024-11-27 13:26:00	A-Nov 2024
904	No mitotic cells	Blood	16.0		2024-11-27 13:29:00	A-Nov 2024
905	Complete	Bone Marrow	11.9	20	2024-11-27 14:13:00	A-Nov 2024
906	Specimen rejected	Bone Marrow	2.5		2024-11-27 14:22:00	A-Nov 2024
907	Complete	Bone Marrow	20.0	20	2024-11-27 14:25:00	A-Nov 2024
908	Complete	Bone Marrow	5.4	20	2024-11-27 14:30:00	A-Nov 2024
909	Complete	Bone Marrow	41.0	20	2024-11-27 14:33:00	A-Nov 2024
910	Specimen rejected	Bone Marrow	0.6		2024-11-27 14:34:00	A-Nov 2024
911	Complete	Bone Marrow	9.1	20	2024-11-27 14:42:00	A-Nov 2024
912	Specimen rejected	Bone Marrow	2.0		2024-11-27 15:19:00	A-Nov 2024
913	Incomplete	Blood	71.5	10	2024-11-27 15:28:00	A-Nov 2024
914	Complete	Bone Marrow	6.8	20	2024-11-27 16:26:00	A-Nov 2024
915	Complete	Bone Marrow	18.0	20	2024-11-27 16:31:00	A-Nov 2024
916	Complete	Bone Marrow	6.1	20	2024-11-27 16:34:00	A-Nov 2024
917	Complete	Bone Marrow	4.4	20	2024-11-27 16:36:00	A-Nov 2024
918	Specimen rejected	Bone Marrow	1.5		2024-11-27 16:51:00	A-Nov 2024
919	Specimen rejected	Bone Marrow	1.0		2024-11-27 16:54:00	A-Nov 2024
920	Complete	Bone Marrow	5.9	20	2024-11-27 16:55:00	A-Nov 2024
921	Specimen rejected	Bone Marrow	2.3		2024-11-27 16:57:00	A-Nov 2024
922	Complete	Bone Marrow	9.1	20	2024-11-27 16:59:00	A-Nov 2024
923	Complete	Bone Marrow	14.2	20	2024-11-27 17:06:00	A-Nov 2024
924	Complete	Bone Marrow	4.6	20	2024-11-29 12:51:00	A-Nov 2024
925	Incomplete	Bone Marrow	6.9	14	2024-11-29 13:21:00	A-Nov 2024
926	Complete	Bone Marrow	37.7	20	2024-12-02 11:40:00	B-Dec 2024
927	Complete	Bone Marrow	7.9	20	2024-12-02 11:51:00	B-Dec 2024
928	Complete	Bone Marrow	18.5	20	2024-12-02 11:54:00	B-Dec 2024
929	Complete	Bone Marrow	13.2	20	2024-12-02 11:58:00	B-Dec 2024
930	Complete	Blood	78.3	20	2024-12-02 12:07:00	B-Dec 2024
931	Complete	Blood	19.4	20	2024-12-02 12:09:00	B-Dec 2024
932	Insufficient	Blood	89.6	5	2024-12-02 12:12:00	B-Dec 2024
933	Complete	Bone Marrow	30.3	20	2024-12-02 12:55:00	B-Dec 2024
934	Complete	Bone Marrow	34.9	20	2024-12-02 12:58:00	B-Dec 2024
935	Complete	Bone Marrow	3.1	20	2024-12-02 13:01:00	B-Dec 2024
936	No mitotic cells	Blood	10.5		2024-12-02 13:04:00	B-Dec 2024
937	Complete	Bone Marrow	6.5	20	2024-12-02 13:36:00	B-Dec 2024
938	Insufficient	Bone Marrow	6.9	7	2024-12-02 13:38:00	B-Dec 2024
939	Complete	Bone Marrow	9.4	20	2024-12-02 13:40:00	B-Dec 2024
940	Complete	Bone Marrow	9.1	20	2024-12-02 13:43:00	B-Dec 2024
941	Complete	Bone Marrow	10.1	20	2024-12-02 13:46:00	B-Dec 2024
942	Complete	Bone Marrow	11.0	20	2024-12-02 13:48:00	B-Dec 2024
943	Complete	Bone Marrow	7.9	20	2024-12-02 13:49:00	B-Dec 2024
944	Complete	Bone Marrow	4.9	20	2024-12-02 13:51:00	B-Dec 2024
945	Complete	Bone Marrow	5.4	20	2024-12-02 13:56:00	B-Dec 2024
946	Complete	Bone Marrow	35.7	20	2024-12-02 13:58:00	B-Dec 2024
947	Specimen rejected	Bone Marrow	1.2		2024-12-02 15:05:00	B-Dec 2024
948	Specimen rejected	Bone Marrow	0.7		2024-12-02 15:06:00	B-Dec 2024
949	Complete	Bone Marrow	4.0	20	2024-12-02 15:07:00	B-Dec 2024
950	Complete	Bone Marrow	4.7	20	2024-12-02 15:08:00	B-Dec 2024
951	Complete	Bone Marrow	94.8	20	2024-12-02 15:37:00	B-Dec 2024
952	Complete	Bone Marrow	25.8	20	2024-12-02 15:39:00	B-Dec 2024
953	Complete	Bone Marrow	20.9	20	2024-12-02 15:42:00	B-Dec 2024
954	Complete	Blood	52.4	20	2024-12-02 15:44:00	B-Dec 2024
955	Incomplete	Blood	30.9	11	2024-12-02 15:47:00	B-Dec 2024
956	Complete	Bone Marrow	29.0	20	2024-12-02 16:05:00	B-Dec 2024
957	Specimen rejected	Bone Marrow	2.3		2024-12-02 16:07:00	B-Dec 2024
958	Specimen rejected	Bone Marrow	0.9		2024-12-02 16:10:00	B-Dec 2024
959	Complete	Bone Marrow	24.8	20	2024-12-02 16:14:00	B-Dec 2024
960	Complete	Bone Marrow	21.5	20	2024-12-02 16:16:00	B-Dec 2024
961	Complete	Bone Marrow	4.0	20	2024-12-02 16:18:00	B-Dec 2024
962	Specimen rejected	Bone Marrow	2.0		2024-12-02 16:20:00	B-Dec 2024
963	Complete	Bone Marrow	10.0	20	2024-12-02 16:21:00	B-Dec 2024
964	Complete	Bone Marrow	10.6	20	2024-12-02 16:23:00	B-Dec 2024
965	Complete	Bone Marrow	12.0	20	2024-12-02 16:51:00	B-Dec 2024
966	Specimen rejected	Bone Marrow	2.6		2024-12-02 16:54:00	B-Dec 2024
967	Insufficient	Blood	5.6	2	2024-12-02 16:56:00	B-Dec 2024
968	Incomplete	Blood	5.7	11	2024-12-02 16:58:00	B-Dec 2024
969	Complete	Bone Marrow	10.5	20	2024-12-02 17:07:00	B-Dec 2024
970	Specimen rejected	Bone Marrow	1.5		2024-12-02 17:25:00	B-Dec 2024
971	Complete	Bone Marrow	8.0	20	2024-12-02 17:26:00	B-Dec 2024
972	Complete	Bone Marrow	13.0	20	2024-12-02 17:28:00	B-Dec 2024
973	Insufficient	Bone Marrow	6.2	5	2024-12-02 17:30:00	B-Dec 2024
974	Complete	Bone Marrow	24.3	20	2024-12-02 17:43:00	B-Dec 2024
975	Complete	Bone Marrow	15.6	20	2024-12-02 17:46:00	B-Dec 2024
976	Complete	Bone Marrow	13.1	20	2024-12-03 11:22:00	B-Dec 2024
977	Insufficient	Blood	19.4	4	2024-12-03 11:28:00	B-Dec 2024
978	Complete	Bone Marrow	12.0	20	2024-12-03 11:36:00	B-Dec 2024
979	Incomplete	Blood	12.5	19	2024-12-03 11:41:00	B-Dec 2024
980	Complete	Bone Marrow	15.6	20	2024-12-03 11:47:00	B-Dec 2024
981	Specimen rejected	Bone Marrow	1.8		2024-12-03 12:03:00	B-Dec 2024
982	Complete	Bone Marrow	5.3	20	2024-12-03 12:09:00	B-Dec 2024
983	Complete	Bone Marrow	171.2	20	2024-12-03 12:11:00	B-Dec 2024
984	Complete	Bone Marrow	12.9	20	2024-12-03 12:16:00	B-Dec 2024
985	Complete	Bone Marrow	42.9	20	2024-12-03 12:19:00	B-Dec 2024
986	Complete	Bone Marrow	14.3	20	2024-12-03 12:27:00	B-Dec 2024
987	Complete	Bone Marrow	4.4	20	2024-12-03 12:30:00	B-Dec 2024
988	Complete	Bone Marrow	9.6	20	2024-12-03 12:31:00	B-Dec 2024
989	Complete	Bone Marrow	5.5	20	2024-12-03 12:34:00	B-Dec 2024
990	Complete	Bone Marrow	22.7	20	2024-12-03 12:45:00	B-Dec 2024
991	Complete	Bone Marrow	16.5	20	2024-12-03 12:56:00	B-Dec 2024
992	Insufficient	Bone Marrow	5.8	7	2024-12-03 13:16:00	B-Dec 2024
993	Complete	Bone Marrow	4.9	20	2024-12-03 13:25:00	B-Dec 2024
994	Incomplete	Bone Marrow	5.0	11	2024-12-03 13:27:00	B-Dec 2024
995	Incomplete	Bone Marrow	5.0	12	2024-12-03 13:29:00	B-Dec 2024
996	Insufficient	Bone Marrow	6.1	2	2024-12-03 13:32:00	B-Dec 2024
997	Specimen rejected	Bone Marrow	2.5		2024-12-03 13:41:00	B-Dec 2024
998	Insufficient	Blood	4.0	1	2024-12-03 13:45:00	B-Dec 2024
999	Complete	Bone Marrow	20.1	20	2024-12-03 14:11:00	B-Dec 2024
1000	Insufficient	Blood	9.5	3	2024-12-03 14:20:00	B-Dec 2024
1001	Complete	Bone Marrow	45.0	20	2024-12-03 14:28:00	B-Dec 2024
1002	Insufficient	Bone Marrow	7.3	9	2024-12-03 14:37:00	B-Dec 2024
1003	Complete	Bone Marrow	20.2	20	2024-12-03 14:50:00	B-Dec 2024
1004	Complete	Bone Marrow	12.7	20	2024-12-03 16:02:00	B-Dec 2024
1005	Complete	Bone Marrow	14.7	20	2024-12-03 16:09:00	B-Dec 2024
1006	Complete	Bone Marrow	4.5	20	2024-12-03 16:18:00	B-Dec 2024
1007	Specimen rejected	Bone Marrow	0.9		2024-12-03 16:21:00	B-Dec 2024
1008	Complete	Bone Marrow	3.0	20	2024-12-03 16:25:00	B-Dec 2024
1009	Complete	Bone Marrow	6.3	20	2024-12-03 16:33:00	B-Dec 2024
1010	Complete	Bone Marrow	6.1	20	2024-12-03 16:49:00	B-Dec 2024
1011	Specimen rejected	Bone Marrow	0.2		2024-12-03 16:54:00	B-Dec 2024
1012	Complete	Bone Marrow	5.6	20	2024-12-03 16:59:00	B-Dec 2024
1013	Complete	Bone Marrow	11.5	20	2024-12-03 17:05:00	B-Dec 2024
1014	Complete	Bone Marrow	12.6	20	2024-12-03 17:06:00	B-Dec 2024
1015	Complete	Bone Marrow	3.5	20	2024-12-03 17:08:00	B-Dec 2024
1016	Complete	Bone Marrow	27.9	20	2024-12-03 17:10:00	B-Dec 2024
1017	Specimen rejected	Bone Marrow	1.3		2024-12-03 17:11:00	B-Dec 2024
1018	Complete	Bone Marrow	19.9	20	2024-12-03 17:20:00	B-Dec 2024
1019	Complete	Bone Marrow	35.6	20	2024-12-03 17:22:00	B-Dec 2024
1020	Complete	Bone Marrow	11.2	20	2024-12-03 17:22:00	B-Dec 2024
1021	Complete	Bone Marrow	48.6	20	2024-12-03 17:30:00	B-Dec 2024
1022	Complete	Bone Marrow	17.3	20	2024-12-03 17:38:00	B-Dec 2024
1023	Complete	Bone Marrow	32.8	20	2024-12-03 17:44:00	B-Dec 2024
1024	Complete	Bone Marrow	8.8	20	2024-12-03 17:53:00	B-Dec 2024
1025	Complete	Bone Marrow	3.7	20	2024-12-03 18:02:00	B-Dec 2024
1026	Complete	Bone Marrow	3.8	20	2024-12-03 18:04:00	B-Dec 2024
1027	Specimen rejected	Bone Marrow	1.4		2024-12-03 18:09:00	B-Dec 2024
1028	Specimen rejected	Bone Marrow	1.9		2024-12-03 18:13:00	B-Dec 2024
1029	Complete	Bone Marrow	7.6	20	2024-12-03 18:15:00	B-Dec 2024
1030	Complete	Bone Marrow	4.6	20	2024-12-03 18:20:00	B-Dec 2024
1031	Specimen rejected	Bone Marrow	1.9		2024-12-03 18:23:00	B-Dec 2024
1032	Complete	Bone Marrow	3.6	20	2024-12-03 18:24:00	B-Dec 2024
1033	Incomplete	Bone Marrow	7.0	10	2024-12-03 18:36:00	B-Dec 2024
1034	Complete	Bone Marrow	10.2	20	2024-12-03 18:42:00	B-Dec 2024
1035	Incomplete	Bone Marrow	8.7	14	2024-12-03 19:01:00	B-Dec 2024
1036	Complete	Bone Marrow	33.2	20	2024-12-04 09:26:00	B-Dec 2024
1037	Complete	Bone Marrow	21.6	20	2024-12-04 10:46:00	B-Dec 2024
1038	Complete	Bone Marrow	29.2	20	2024-12-04 10:49:00	B-Dec 2024
1039	Complete	Bone Marrow	47.4	20	2024-12-04 10:52:00	B-Dec 2024
1040	Specimen rejected	Bone Marrow	2.2		2024-12-04 12:00:00	B-Dec 2024
1041	Specimen rejected	Bone Marrow	2.2		2024-12-04 12:04:00	B-Dec 2024
1042	Complete	Bone Marrow	24.9	20	2024-12-04 12:05:00	B-Dec 2024
1043	Complete	Bone Marrow	4.4	20	2024-12-04 12:07:00	B-Dec 2024
1044	Complete	Bone Marrow	23.5	20	2024-12-04 12:10:00	B-Dec 2024
1045	Incomplete	Bone Marrow	7.4	16	2024-12-04 12:16:00	B-Dec 2024
1046	Complete	Bone Marrow	4.5	20	2024-12-04 12:18:00	B-Dec 2024
1047	Complete	Bone Marrow	4.6	20	2024-12-04 12:55:00	B-Dec 2024
1048	Insufficient	Bone Marrow	4.0	5	2024-12-04 12:58:00	B-Dec 2024
1049	Insufficient	Bone Marrow	3.0	3	2024-12-04 13:04:00	B-Dec 2024
1050	Complete	Bone Marrow	6.5	20	2024-12-04 13:09:00	B-Dec 2024
1051	Specimen rejected	Bone Marrow	1.4		2024-12-04 13:34:00	B-Dec 2024
1052	Complete	Bone Marrow	17.5	20	2024-12-04 13:40:00	B-Dec 2024
1053	Complete	Bone Marrow	72.0	20	2024-12-04 13:56:00	B-Dec 2024
1054	Complete	Bone Marrow	12.4	20	2024-12-04 14:11:00	B-Dec 2024
1055	Complete	Bone Marrow	9.0	20	2024-12-04 14:29:00	B-Dec 2024
1056	Complete	Bone Marrow	27.2	20	2024-12-04 14:31:00	B-Dec 2024
1057	Complete	Bone Marrow	35.1	20	2024-12-04 14:43:00	B-Dec 2024
1058	Complete	Bone Marrow	10.6	20	2024-12-04 14:57:00	B-Dec 2024
1059	Specimen rejected	Bone Marrow	1.5		2024-12-04 15:03:00	B-Dec 2024
1060	Complete	Bone Marrow	10.1	20	2024-12-04 15:06:00	B-Dec 2024
1061	Specimen rejected	Bone Marrow	2.3		2024-12-04 15:13:00	B-Dec 2024
1062	Complete	Bone Marrow	4.0	20	2024-12-04 15:18:00	B-Dec 2024
1063	Complete	Bone Marrow	43.8	20	2024-12-04 15:24:00	B-Dec 2024
1064	Complete	Bone Marrow	34.9	20	2024-12-04 15:41:00	B-Dec 2024
1065	Specimen rejected	Bone Marrow	2.0		2024-12-04 15:44:00	B-Dec 2024
1066	No mitotic cells	Blood	19.1		2024-12-04 15:46:00	B-Dec 2024
1067	Insufficient	Blood	31.5	6	2024-12-04 15:48:00	B-Dec 2024
1068	Specimen rejected	Bone Marrow	0.4		2024-12-04 17:37:00	B-Dec 2024
1069	Complete	Bone Marrow	48.4	20	2024-12-04 17:39:00	B-Dec 2024
1070	Complete	Bone Marrow	7.0	20	2024-12-04 17:42:00	B-Dec 2024
1071	Complete	Bone Marrow	12.6	20	2024-12-04 17:54:00	B-Dec 2024
1072	Complete	Bone Marrow	9.0	20	2024-12-04 17:56:00	B-Dec 2024
1073	Complete	Bone Marrow	7.2	20	2024-12-04 17:57:00	B-Dec 2024
1074	Complete	Bone Marrow	103.6	20	2024-12-04 17:58:00	B-Dec 2024
1075	Specimen rejected	Bone Marrow	0.2		2024-12-04 18:01:00	B-Dec 2024
1076	Insufficient	Bone Marrow	6.2	4	2024-12-04 18:03:00	B-Dec 2024
1077	Complete	Bone Marrow	25.7	20	2024-12-04 18:04:00	B-Dec 2024
1078	Specimen rejected	Bone Marrow	1.2		2024-12-04 18:06:00	B-Dec 2024
1079	Complete	Bone Marrow	15.8	20	2024-12-04 18:09:00	B-Dec 2024
1080	Complete	Bone Marrow	16.1	20	2024-12-04 18:11:00	B-Dec 2024
1081	Complete	Bone Marrow	11.6	20	2024-12-04 18:20:00	B-Dec 2024
1082	Complete	Bone Marrow	16.4	20	2024-12-04 18:27:00	B-Dec 2024
1083	Complete	Bone Marrow	5.9	20	2024-12-04 18:32:00	B-Dec 2024
1084	Complete	Bone Marrow	18.6	20	2024-12-04 18:37:00	B-Dec 2024
1085	Complete	Bone Marrow	23.2	20	2024-12-04 18:54:00	B-Dec 2024
1086	Complete	Bone Marrow	6.0	20	2024-12-04 18:56:00	B-Dec 2024
1087	Complete	Bone Marrow	9.8	20	2024-12-04 18:57:00	B-Dec 2024
1088	Complete	Bone Marrow	11.1	20	2024-12-04 18:59:00	B-Dec 2024
1089	Incomplete	Bone Marrow	4.7	14	2024-12-04 19:01:00	B-Dec 2024
1090	Complete	Bone Marrow	6.9	20	2024-12-04 19:01:00	B-Dec 2024
1091	Complete	Bone Marrow	13.1	20	2024-12-04 19:02:00	B-Dec 2024
1092	Complete	Bone Marrow	3.1	20	2024-12-04 19:05:00	B-Dec 2024
1093	Complete	Bone Marrow	37.6	20	2024-12-04 19:12:00	B-Dec 2024
1094	Specimen rejected	Blood	0.7		2024-12-05 06:27:00	B-Dec 2024
1095	Insufficient	Blood	9.1	1	2024-12-05 07:53:00	B-Dec 2024
1096	Complete	Blood	8.3	20	2024-12-05 09:30:00	B-Dec 2024
1097	Complete	Bone Marrow	10.3	20	2024-12-05 09:56:00	B-Dec 2024
1098	Complete	Bone Marrow	4.0	20	2024-12-05 10:07:00	B-Dec 2024
1099	Complete	Bone Marrow	26.0	20	2024-12-05 10:10:00	B-Dec 2024
1100	Complete	Bone Marrow	12.0	20	2024-12-05 11:08:00	B-Dec 2024
1101	Complete	Bone Marrow	10.1	20	2024-12-05 11:12:00	B-Dec 2024
1102	Complete	Bone Marrow	30.9	20	2024-12-05 11:14:00	B-Dec 2024
1103	Complete	Bone Marrow	25.6	20	2024-12-05 11:19:00	B-Dec 2024
1104	Complete	Bone Marrow	59.2	20	2024-12-05 11:21:00	B-Dec 2024
1105	Complete	Bone Marrow	7.9	20	2024-12-05 11:59:00	B-Dec 2024
1106	Complete	Bone Marrow	6.0	20	2024-12-05 12:02:00	B-Dec 2024
1107	Incomplete	Bone Marrow	10.2	11	2024-12-05 12:04:00	B-Dec 2024
1108	Complete	Bone Marrow	10.0	20	2024-12-05 12:11:00	B-Dec 2024
1109	Complete	Bone Marrow	16.5	20	2024-12-05 12:12:00	B-Dec 2024
1110	Complete	Bone Marrow	47.8	20	2024-12-05 12:13:00	B-Dec 2024
1111	Complete	Bone Marrow	5.4	20	2024-12-05 12:15:00	B-Dec 2024
1112	Complete	Bone Marrow	12.2	20	2024-12-05 12:16:00	B-Dec 2024
1113	Complete	Bone Marrow	40.7	20	2024-12-05 12:17:00	B-Dec 2024
1114	Complete	Bone Marrow	5.8	20	2024-12-05 12:18:00	B-Dec 2024
1115	Insufficient	Blood	6.5	5	2024-12-05 12:20:00	B-Dec 2024
1116	Complete	Bone Marrow	31.3	20	2024-12-05 13:10:00	B-Dec 2024
1117	Insufficient	Bone Marrow	4.6	6	2024-12-05 13:14:00	B-Dec 2024
1118	Complete	Bone Marrow	33.6	20	2024-12-05 13:26:00	B-Dec 2024
1119	Complete	Bone Marrow	70.3	20	2024-12-05 13:48:00	B-Dec 2024
1120	Specimen rejected	Bone Marrow	2.4		2024-12-05 13:53:00	B-Dec 2024
1121	Complete	Bone Marrow	33.9	20	2024-12-05 13:56:00	B-Dec 2024
1122	Specimen rejected	Bone Marrow	1.6		2024-12-05 14:00:00	B-Dec 2024
1123	Complete	Bone Marrow	4.4	20	2024-12-05 14:17:00	B-Dec 2024
1124	Complete	Bone Marrow	3.9	20	2024-12-05 14:20:00	B-Dec 2024
1125	Specimen rejected	Bone Marrow	1.5		2024-12-05 14:23:00	B-Dec 2024
1126	Complete	Bone Marrow	52.3	20	2024-12-05 14:36:00	B-Dec 2024
1127	Complete	Bone Marrow	19.7	20	2024-12-05 14:38:00	B-Dec 2024
1128	Complete	Bone Marrow	4.0	20	2024-12-05 16:21:00	B-Dec 2024
1129	Insufficient	Bone Marrow	5.0	9	2024-12-05 16:26:00	B-Dec 2024
1130	No mitotic cells	Bone Marrow	5.7	0	2024-12-05 16:34:00	B-Dec 2024
1131	Specimen rejected	Bone Marrow	2.9		2024-12-05 16:39:00	B-Dec 2024
1132	Complete	Bone Marrow	14.1	20	2024-12-05 16:45:00	B-Dec 2024
1133	Complete	Bone Marrow	9.3	20	2024-12-05 16:49:00	B-Dec 2024
1134	Complete	Bone Marrow	7.2	20	2024-12-05 17:09:00	B-Dec 2024
1135	Complete	Bone Marrow	8.0	20	2024-12-05 17:11:00	B-Dec 2024
1136	Complete	Bone Marrow	15.2	20	2024-12-05 17:45:00	B-Dec 2024
1137	Complete	Bone Marrow	6.3	20	2024-12-05 17:49:00	B-Dec 2024
1138	Complete	Bone Marrow	13.1	20	2024-12-05 17:51:00	B-Dec 2024
1139	Complete	Bone Marrow	7.1	20	2024-12-05 17:52:00	B-Dec 2024
1140	Complete	Bone Marrow	15.5	20	2024-12-05 17:53:00	B-Dec 2024
1141	Specimen rejected	Bone Marrow	2.6		2024-12-05 17:56:00	B-Dec 2024
1142	Insufficient	Bone Marrow	3.1	9	2024-12-05 18:07:00	B-Dec 2024
1143	Specimen rejected	Bone Marrow	1.2		2024-12-05 18:10:00	B-Dec 2024
1144	Complete	Bone Marrow	5.4	20	2024-12-05 18:10:00	B-Dec 2024
1145	Insufficient	Bone Marrow	4.6	3	2024-12-05 18:12:00	B-Dec 2024
1146	Specimen rejected	Bone Marrow	2.4		2024-12-06 09:09:00	B-Dec 2024
1147	Complete	Bone Marrow	32.6	20	2024-12-06 11:02:00	B-Dec 2024
1148	Complete	Bone Marrow	29.6	20	2024-12-06 11:08:00	B-Dec 2024
1149	Specimen rejected	Bone Marrow	1.8		2024-12-06 11:12:00	B-Dec 2024
1150	Complete	Bone Marrow	11.6	20	2024-12-06 11:15:00	B-Dec 2024
1151	Incomplete	Bone Marrow	3.5	15	2024-12-06 11:21:00	B-Dec 2024
1152	Specimen rejected	Bone Marrow	0.9		2024-12-06 11:59:00	B-Dec 2024
1153	Complete	Bone Marrow	11.4	20	2024-12-06 12:02:00	B-Dec 2024
1154	Complete	Bone Marrow	16.0	20	2024-12-06 12:06:00	B-Dec 2024
1155	Complete	Bone Marrow	12.7	20	2024-12-06 12:10:00	B-Dec 2024
1156	Complete	Bone Marrow	5.0	20	2024-12-06 12:14:00	B-Dec 2024
1157	Complete	Blood	7.1	20	2024-12-06 12:18:00	B-Dec 2024
1158	Complete	Bone Marrow	5.6	20	2024-12-06 12:51:00	B-Dec 2024
1159	Complete	Bone Marrow	11.0	20	2024-12-06 12:53:00	B-Dec 2024
1160	Complete	Bone Marrow	3.5	20	2024-12-06 13:03:00	B-Dec 2024
1161	Complete	Bone Marrow	12.2	20	2024-12-06 13:04:00	B-Dec 2024
1162	Complete	Bone Marrow	14.3	20	2024-12-06 13:07:00	B-Dec 2024
1163	Complete	Bone Marrow	74.2	20	2024-12-06 13:10:00	B-Dec 2024
1164	Insufficient	Blood	27.3	2	2024-12-06 13:12:00	B-Dec 2024
1165	Specimen rejected	Bone Marrow	1.1		2024-12-06 14:17:00	B-Dec 2024
1166	Specimen rejected	Bone Marrow	1.2		2024-12-06 14:20:00	B-Dec 2024
1167	Specimen rejected	Bone Marrow	1.1		2024-12-06 14:23:00	B-Dec 2024
1168	Complete	Bone Marrow	33.0	20	2024-12-06 14:27:00	B-Dec 2024
1169	Specimen rejected	Bone Marrow	1.4		2024-12-06 14:36:00	B-Dec 2024
1170	Complete	Bone Marrow	24.2	20	2024-12-06 14:43:00	B-Dec 2024
1171	Complete	Bone Marrow	10.9	20	2024-12-06 14:46:00	B-Dec 2024
1172	No mitotic cells	Bone Marrow	3.6		2024-12-06 15:02:00	B-Dec 2024
1173	Complete	Bone Marrow	11.0	20	2024-12-06 15:35:00	B-Dec 2024
1174	Specimen rejected	Bone Marrow	1.5		2024-12-06 15:37:00	B-Dec 2024
1175	Complete	Bone Marrow	14.0	20	2024-12-06 15:43:00	B-Dec 2024
1176	Complete	Bone Marrow	20.4	20	2024-12-06 15:46:00	B-Dec 2024
1177	Complete	Bone Marrow	9.6	20	2024-12-06 15:50:00	B-Dec 2024
1178	Complete	Bone Marrow	11.4	20	2024-12-06 15:52:00	B-Dec 2024
1179	Complete	Bone Marrow	7.2	20	2024-12-06 16:26:00	B-Dec 2024
1180	Specimen rejected	Bone Marrow	1.9		2024-12-06 16:50:00	B-Dec 2024
1181	Complete	Bone Marrow	4.6	20	2024-12-06 17:48:00	B-Dec 2024
1182	Insufficient	Bone Marrow	4.3	7	2024-12-06 17:50:00	B-Dec 2024
1183	Insufficient	Blood	73.0	2	2024-12-09 06:10:00	B-Dec 2024
1184	Complete	Bone Marrow	8.7	20	2024-12-09 07:52:00	B-Dec 2024
1185	Specimen rejected	Blood	1.1		2024-12-09 08:18:00	B-Dec 2024
1186	Complete	Bone Marrow	5.1	20	2024-12-09 10:51:00	B-Dec 2024
1187	Complete	Bone Marrow	6.6	20	2024-12-09 10:55:00	B-Dec 2024
1188	Complete	Bone Marrow	3.3	20	2024-12-09 11:00:00	B-Dec 2024
1189	Complete	Bone Marrow	32.2	20	2024-12-09 11:04:00	B-Dec 2024
1190	Complete	Bone Marrow	8.4	20	2024-12-09 11:55:00	B-Dec 2024
1191	Complete	Bone Marrow	8.6	20	2024-12-09 12:01:00	B-Dec 2024
1192	Complete	Bone Marrow	26.4	20	2024-12-09 12:35:00	B-Dec 2024
1193	Complete	Bone Marrow	9.1	20	2024-12-09 12:40:00	B-Dec 2024
1194	Complete	Bone Marrow	40.3	20	2024-12-09 12:42:00	B-Dec 2024
1195	Complete	Bone Marrow	18.7	20	2024-12-09 13:18:00	B-Dec 2024
1196	Complete	Bone Marrow	4.4	20	2024-12-09 13:19:00	B-Dec 2024
1197	Specimen rejected	Bone Marrow	0.8		2024-12-09 13:21:00	B-Dec 2024
1198	Complete	Bone Marrow	26.7	20	2024-12-09 13:23:00	B-Dec 2024
1199	Complete	Bone Marrow	22.3	20	2024-12-09 13:25:00	B-Dec 2024
1200	Complete	Bone Marrow	7.0	20	2024-12-09 13:26:00	B-Dec 2024
1201	Complete	Bone Marrow	17.5	20	2024-12-09 13:40:00	B-Dec 2024
1202	Insufficient	Bone Marrow	5.6	7	2024-12-09 13:42:00	B-Dec 2024
1203	Specimen rejected	Bone Marrow	2.4		2024-12-09 14:06:00	B-Dec 2024
1204	Complete	Bone Marrow	10.1	20	2024-12-09 14:08:00	B-Dec 2024
1205	Complete	Bone Marrow	13.9	20	2024-12-09 14:09:00	B-Dec 2024
1206	Specimen rejected	Bone Marrow	1.1		2024-12-09 14:12:00	B-Dec 2024
1207	Complete	Blood	5.0	20	2024-12-09 15:21:00	B-Dec 2024
1208	Complete	Bone Marrow	15.6	20	2024-12-09 15:24:00	B-Dec 2024
1209	Complete	Bone Marrow	8.7	20	2024-12-09 15:25:00	B-Dec 2024
1210	Specimen rejected	Bone Marrow	0.9		2024-12-09 16:36:00	B-Dec 2024
1211	Complete	Bone Marrow	67.7	20	2024-12-09 16:41:00	B-Dec 2024
1212	Complete	Bone Marrow	8.8	20	2024-12-09 16:43:00	B-Dec 2024
1213	Complete	Bone Marrow	12.9	20	2024-12-09 16:58:00	B-Dec 2024
1214	Specimen rejected	Bone Marrow	1.2		2024-12-09 16:58:00	B-Dec 2024
1215	Specimen rejected	Bone Marrow	1.5		2024-12-09 17:29:00	B-Dec 2024
1216	Complete	Bone Marrow	12.0	20	2024-12-09 17:30:00	B-Dec 2024
1217	Complete	Bone Marrow	13.1	20	2024-12-09 17:32:00	B-Dec 2024
1218	Complete	Bone Marrow	6.4	20	2024-12-09 17:38:00	B-Dec 2024
1219	Complete	Bone Marrow	4.1	20	2024-12-09 17:40:00	B-Dec 2024
1220	Complete	Bone Marrow	6.5	20	2024-12-10 08:30:00	B-Dec 2024
1221	Specimen rejected	Bone Marrow	0.7		2024-12-10 09:46:00	B-Dec 2024
1222	Complete	Bone Marrow	26.6	20	2024-12-10 09:53:00	B-Dec 2024
1223	Complete	Bone Marrow	16.2	20	2024-12-10 10:46:00	B-Dec 2024
1224	Complete	Bone Marrow	49.2	20	2024-12-10 10:48:00	B-Dec 2024
1225	Specimen rejected	Bone Marrow	0.7		2024-12-10 10:52:00	B-Dec 2024
1226	Complete	Bone Marrow	10.0	20	2024-12-10 11:13:00	B-Dec 2024
1227	Incomplete	Bone Marrow	15.6	16	2024-12-10 12:03:00	B-Dec 2024
1228	Complete	Bone Marrow	11.9	20	2024-12-10 12:42:00	B-Dec 2024
1229	Complete	Bone Marrow	19.4	20	2024-12-10 12:48:00	B-Dec 2024
1230	Insufficient	Bone Marrow	5.3	2	2024-12-10 13:51:00	B-Dec 2024
1231	Incomplete	Bone Marrow	4.7	15	2024-12-10 13:52:00	B-Dec 2024
1232	Insufficient	Bone Marrow	3.7	2	2024-12-10 13:53:00	B-Dec 2024
1233	Specimen rejected	Bone Marrow	1.4		2024-12-10 14:12:00	B-Dec 2024
1234	Specimen rejected	Bone Marrow	1.4		2024-12-10 14:14:00	B-Dec 2024
1235	Complete	Bone Marrow	93.9	20	2024-12-10 14:15:00	B-Dec 2024
1236	Insufficient	Bone Marrow	3.7	2	2024-12-10 14:17:00	B-Dec 2024
1237	Complete	Bone Marrow	60.5	20	2024-12-10 14:18:00	B-Dec 2024
1238	Specimen rejected	Bone Marrow	1.2		2024-12-10 15:53:00	B-Dec 2024
1239	Specimen rejected	Bone Marrow	1.6		2024-12-10 15:54:00	B-Dec 2024
1240	Specimen rejected	Bone Marrow	1.2		2024-12-10 15:56:00	B-Dec 2024
1241	Complete	Bone Marrow	19.1	20	2024-12-10 15:58:00	B-Dec 2024
1242	Insufficient	Bone Marrow	149.2	2	2024-12-10 16:01:00	B-Dec 2024
1243	Specimen rejected	Bone Marrow	1.6		2024-12-10 16:28:00	B-Dec 2024
1244	Complete	Bone Marrow	25.6	20	2024-12-10 16:28:00	B-Dec 2024
1245	Complete	Bone Marrow	6.0	20	2024-12-10 16:30:00	B-Dec 2024
1246	Specimen rejected	Bone Marrow	1.7		2024-12-10 16:34:00	B-Dec 2024
1247	Insufficient	Bone Marrow	3.8	4	2024-12-10 16:58:00	B-Dec 2024
1248	Complete	Bone Marrow	16.4	20	2024-12-10 16:59:00	B-Dec 2024
1249	Complete	Bone Marrow	5.2	20	2024-12-10 17:01:00	B-Dec 2024
1250	Specimen rejected	Bone Marrow	1.7		2024-12-10 17:04:00	B-Dec 2024
1251	Specimen rejected	Fine Needle Asp	0.7		2024-12-10 17:08:00	B-Dec 2024
1252	Specimen rejected	Fine Needle Asp	0.9		2024-12-10 17:15:00	B-Dec 2024
1253	Complete	Bone Marrow	7.4	20	2024-12-10 17:51:00	B-Dec 2024
1254	Specimen rejected	Bone Marrow	2.9		2024-12-10 18:02:00	B-Dec 2024
1255	Complete	Bone Marrow	7.5	20	2024-12-10 18:09:00	B-Dec 2024
1256	Complete	Bone Marrow	4.7	20	2024-12-11 07:48:00	B-Dec 2024
1257	Specimen rejected	Bone Marrow	2.0		2024-12-11 09:50:00	B-Dec 2024
1258	Specimen rejected	Bone Marrow	0.6		2024-12-11 10:44:00	B-Dec 2024
1259	Complete	Blood	25.9	20	2024-12-11 10:46:00	B-Dec 2024
1260	Complete	Bone Marrow	9.3	20	2024-12-11 11:19:00	B-Dec 2024
1261	Complete	Bone Marrow	6.7	20	2024-12-11 11:22:00	B-Dec 2024
1262	Complete	Bone Marrow	30.8	20	2024-12-11 11:24:00	B-Dec 2024
1263	Complete	Bone Marrow	9.7	20	2024-12-11 11:28:00	B-Dec 2024
1264	Insufficient	Bone Marrow	5.0	3	2024-12-11 13:49:00	B-Dec 2024
1265	Complete	Bone Marrow	28.6	20	2024-12-11 13:56:00	B-Dec 2024
1266	Specimen rejected	Bone Marrow	2.5		2024-12-11 14:37:00	B-Dec 2024
1267	Complete	Bone Marrow	12.6	20	2024-12-11 14:40:00	B-Dec 2024
1268	Complete	Bone Marrow	4.5	20	2024-12-11 14:47:00	B-Dec 2024
1269	Complete	Bone Marrow	6.1	20	2024-12-11 15:03:00	B-Dec 2024
1270	Incomplete	Bone Marrow	7.6	16	2024-12-11 15:07:00	B-Dec 2024
1271	Complete	Bone Marrow	12.0	20	2024-12-11 15:11:00	B-Dec 2024
1272	Complete	Bone Marrow	6.4	20	2024-12-11 15:16:00	B-Dec 2024
1273	Complete	Bone Marrow	9.2	20	2024-12-11 15:28:00	B-Dec 2024
1274	Insufficient	Bone Marrow	21.5	2	2024-12-11 15:39:00	B-Dec 2024
1275	Complete	Bone Marrow	4.9	20	2024-12-11 15:43:00	B-Dec 2024
1276	Complete	Bone Marrow	19.5	20	2024-12-11 15:47:00	B-Dec 2024
1277	Specimen rejected	Bone Marrow	1.0		2024-12-11 15:53:00	B-Dec 2024
1278	Complete	Bone Marrow	3.1	20	2024-12-11 16:40:00	B-Dec 2024
1279	Specimen rejected	Bone Marrow	2.6		2024-12-11 16:43:00	B-Dec 2024
1280	Complete	Bone Marrow	37.2	20	2024-12-11 16:47:00	B-Dec 2024
1281	Complete	Bone Marrow	18.9	20	2024-12-11 17:01:00	B-Dec 2024
1282	Complete	Bone Marrow	20.5	20	2024-12-11 17:03:00	B-Dec 2024
1283	Specimen rejected	Bone Marrow	2.0		2024-12-11 17:07:00	B-Dec 2024
1284	Complete	Bone Marrow	9.7	20	2024-12-11 17:07:00	B-Dec 2024
1285	Complete	Bone Marrow	8.1	20	2024-12-11 17:09:00	B-Dec 2024
1286	Complete	Bone Marrow	7.7	20	2024-12-11 17:10:00	B-Dec 2024
1287	Specimen rejected	Bone Marrow	1.4		2024-12-11 17:11:00	B-Dec 2024
1288	Insufficient	Bone Marrow	9.6	6	2024-12-11 17:12:00	B-Dec 2024
1289	Insufficient	Blood	5.7	2	2024-12-11 17:15:00	B-Dec 2024
1290	Specimen rejected	Bone Marrow	0.6		2024-12-11 17:15:00	B-Dec 2024
1291	Complete	Bone Marrow	16.7	20	2024-12-11 17:19:00	B-Dec 2024
1292	No mitotic cells	Blood	50.7		2024-12-11 17:20:00	B-Dec 2024
1293	Complete	Bone Marrow	21.0	20	2024-12-11 17:24:00	B-Dec 2024
1294	Complete	Bone Marrow	9.7	20	2024-12-11 17:28:00	B-Dec 2024
1295	Complete	Bone Marrow	11.6	20	2024-12-11 17:30:00	B-Dec 2024
1296	Specimen rejected	Bone Marrow	2.5		2024-12-11 17:41:00	B-Dec 2024
1297	Complete	Bone Marrow	15.0	20	2024-12-11 18:12:00	B-Dec 2024
1298	Complete	Blood	5.7	20	2024-12-11 18:13:00	B-Dec 2024
1299	Complete	Bone Marrow	4.7	20	2024-12-11 18:14:00	B-Dec 2024
1300	Insufficient	Bone Marrow	4.3	3	2024-12-11 18:16:00	B-Dec 2024
1301	Incomplete	Bone Marrow	191.3	16	2024-12-11 18:25:00	B-Dec 2024
1302	Specimen rejected	Bone Marrow	0.3		2024-12-11 18:31:00	B-Dec 2024
1303	Complete	Bone Marrow	11.1	20	2024-12-11 18:35:00	B-Dec 2024
1304	Insufficient	Bone Marrow	5.6	7	2024-12-11 18:37:00	B-Dec 2024
1305	Insufficient	Bone Marrow	158.0	4	2024-12-11 18:44:00	B-Dec 2024
1306	Incomplete	Bone Marrow	14.0	19	2024-12-11 18:50:00	B-Dec 2024
1307	Complete	Bone Marrow	99.7	20	2024-12-11 18:54:00	B-Dec 2024
1308	No mitotic cells	Fine Needle Asp	1.4		2024-12-12 08:22:00	B-Dec 2024
1309	Complete	Bone Marrow	7.6	20	2024-12-12 09:44:00	B-Dec 2024
1310	Specimen rejected	Bone Marrow	2.8		2024-12-12 09:50:00	B-Dec 2024
1311	Complete	Bone Marrow	16.3	20	2024-12-12 11:05:00	B-Dec 2024
1312	Complete	Bone Marrow	24.4	20	2024-12-12 11:08:00	B-Dec 2024
1313	Complete	Bone Marrow	32.0	20	2024-12-12 11:11:00	B-Dec 2024
1314	Specimen rejected	Bone Marrow	0.7		2024-12-12 11:13:00	B-Dec 2024
1315	No mitotic cells	Blood	18.9		2024-12-12 11:17:00	B-Dec 2024
1316	Specimen rejected	Bone Marrow	1.4		2024-12-12 13:54:00	B-Dec 2024
1317	Complete	Bone Marrow	5.6	20	2024-12-12 13:59:00	B-Dec 2024
1318	Insufficient	Bone Marrow	5.4	9	2024-12-12 14:00:00	B-Dec 2024
1319	Complete	Bone Marrow	4.9	20	2024-12-12 14:02:00	B-Dec 2024
1320	Complete	Bone Marrow	10.2	20	2024-12-12 14:10:00	B-Dec 2024
1321	Complete	Bone Marrow	10.7	20	2024-12-12 14:12:00	B-Dec 2024
1322	Complete	Bone Marrow	29.6	20	2024-12-12 14:13:00	B-Dec 2024
1323	Complete	Bone Marrow	24.6	20	2024-12-12 14:19:00	B-Dec 2024
1324	Insufficient	Blood	4.2	3	2024-12-12 14:57:00	B-Dec 2024
1325	Complete	Bone Marrow	64.1	20	2024-12-12 14:59:00	B-Dec 2024
1326	Specimen rejected	Bone Marrow	1.8		2024-12-12 14:59:00	B-Dec 2024
1327	Complete	Bone Marrow	9.6	20	2024-12-12 15:00:00	B-Dec 2024
1328	Complete	Bone Marrow	94.2	20	2024-12-12 15:02:00	B-Dec 2024
1329	Complete	Bone Marrow	52.9	20	2024-12-12 15:06:00	B-Dec 2024
1330	Complete	Bone Marrow	20.5	20	2024-12-12 15:08:00	B-Dec 2024
1331	No mitotic cells	Blood	114.8		2024-12-12 15:10:00	B-Dec 2024
1332	Complete	Bone Marrow	31.3	20	2024-12-12 15:46:00	B-Dec 2024
1333	Complete	Bone Marrow	3.4	20	2024-12-12 15:54:00	B-Dec 2024
1334	Complete	Bone Marrow	5.9	20	2024-12-12 15:56:00	B-Dec 2024
1335	Complete	Bone Marrow	4.4	20	2024-12-12 15:57:00	B-Dec 2024
1336	Complete	Bone Marrow	3.1	20	2024-12-12 15:59:00	B-Dec 2024
1337	Specimen rejected	Bone Marrow	1.0		2024-12-12 16:02:00	B-Dec 2024
1338	Complete	Bone Marrow	10.1	20	2024-12-12 16:04:00	B-Dec 2024
1339	Complete	Bone Marrow	6.3	20	2024-12-12 16:08:00	B-Dec 2024
1340	Insufficient	Blood	13.3	1	2024-12-12 16:09:00	B-Dec 2024
1341	Insufficient	Blood	8.0	2	2024-12-12 16:14:00	B-Dec 2024
1342	Complete	Bone Marrow	17.3	20	2024-12-12 16:22:00	B-Dec 2024
1343	Complete	Bone Marrow	23.9	20	2024-12-12 16:27:00	B-Dec 2024
1344	Complete	Bone Marrow	32.9	20	2024-12-12 16:29:00	B-Dec 2024
1345	Complete	Bone Marrow	24.8	20	2024-12-12 16:32:00	B-Dec 2024
1346	Specimen rejected	Bone Marrow	1.0		2024-12-12 17:05:00	B-Dec 2024
1347	Specimen rejected	Bone Marrow	0.8		2024-12-12 17:07:00	B-Dec 2024
1348	Specimen rejected	Bone Marrow	0.4		2024-12-12 17:08:00	B-Dec 2024
1349	Complete	Bone Marrow	32.1	20	2024-12-12 17:29:00	B-Dec 2024
1350	Complete	Bone Marrow	80.0	20	2024-12-12 17:31:00	B-Dec 2024
1351	Complete	Bone Marrow	29.7	20	2024-12-12 17:32:00	B-Dec 2024
1352	Complete	Bone Marrow	7.6	20	2024-12-12 17:33:00	B-Dec 2024
1353	Insufficient	Bone Marrow	3.9	8	2024-12-12 17:33:00	B-Dec 2024
1354	Specimen rejected	Bone Marrow	1.6		2024-12-12 17:35:00	B-Dec 2024
1355	Complete	Bone Marrow	4.6	20	2024-12-12 17:35:00	B-Dec 2024
1356	Insufficient	Bone Marrow	3.8	4	2024-12-12 17:36:00	B-Dec 2024
1357	Complete	Bone Marrow	46.5	20	2024-12-12 17:37:00	B-Dec 2024
1358	Complete	Bone Marrow	7.4	20	2024-12-12 17:38:00	B-Dec 2024
1359	Complete	Bone Marrow	66.4	20	2024-12-12 17:39:00	B-Dec 2024
1360	Specimen rejected	Bone Marrow	1.4		2024-12-12 17:41:00	B-Dec 2024
1361	Complete	Bone Marrow	6.4	20	2024-12-12 17:43:00	B-Dec 2024
1362	Complete	Bone Marrow	12.7	20	2024-12-12 17:44:00	B-Dec 2024
1363	Complete	Bone Marrow	5.3	20	2024-12-12 17:45:00	B-Dec 2024
1364	Complete	Bone Marrow	36.3	20	2024-12-12 18:22:00	B-Dec 2024
1365	Complete	Bone Marrow	10.7	20	2024-12-12 18:23:00	B-Dec 2024
1366	Complete	Bone Marrow	28.1	20	2024-12-12 18:26:00	B-Dec 2024
1367	Complete	Bone Marrow	4.7	20	2024-12-12 18:26:00	B-Dec 2024
1368	Insufficient	Bone Marrow	4.7	5	2024-12-12 18:30:00	B-Dec 2024
1369	Complete	Bone Marrow	49.5	20	2024-12-12 18:32:00	B-Dec 2024
1370	Complete	Bone Marrow	19.0	20	2024-12-12 18:34:00	B-Dec 2024
1371	Insufficient	Blood	3.8	1	2024-12-12 18:38:00	B-Dec 2024
1372	Insufficient	Bone Marrow	3.8	2	2024-12-13 08:27:00	B-Dec 2024
1373	Insufficient	Bone Marrow	4.7	4	2024-12-13 08:29:00	B-Dec 2024
1374	Complete	Bone Marrow	15.2	20	2024-12-13 09:39:00	B-Dec 2024
1375	Complete	Bone Marrow	19.4	20	2024-12-13 09:42:00	B-Dec 2024
1376	Complete	Bone Marrow	9.2	20	2024-12-13 09:50:00	B-Dec 2024
1377	Complete	Bone Marrow	16.9	20	2024-12-13 11:01:00	B-Dec 2024
1378	Complete	Bone Marrow	25.9	20	2024-12-13 11:03:00	B-Dec 2024
1379	Complete	Bone Marrow	25.3	20	2024-12-13 11:06:00	B-Dec 2024
1380	Complete	Bone Marrow	42.5	20	2024-12-13 11:08:00	B-Dec 2024
1381	Complete	Bone Marrow	16.7	20	2024-12-13 11:11:00	B-Dec 2024
1382	Specimen rejected	Fine Needle Asp	0.1		2024-12-13 11:14:00	B-Dec 2024
1383	Complete	Bone Marrow	6.6	20	2024-12-13 11:59:00	B-Dec 2024
1384	Complete	Bone Marrow	26.3	20	2024-12-13 12:01:00	B-Dec 2024
1385	Complete	Bone Marrow	12.8	20	2024-12-13 12:03:00	B-Dec 2024
1386	Complete	Bone Marrow	8.9	20	2024-12-13 12:08:00	B-Dec 2024
1387	Specimen rejected	Bone Marrow	2.2		2024-12-13 12:11:00	B-Dec 2024
1388	Complete	Bone Marrow	14.9	20	2024-12-13 13:06:00	B-Dec 2024
1389	Specimen rejected	Bone Marrow	1.6		2024-12-13 13:08:00	B-Dec 2024
1390	Complete	Bone Marrow	32.4	20	2024-12-13 13:09:00	B-Dec 2024
1391	Complete	Bone Marrow	21.0	20	2024-12-13 13:11:00	B-Dec 2024
1392	Specimen rejected	Bone Marrow	1.4		2024-12-13 13:13:00	B-Dec 2024
1393	Complete	Bone Marrow	9.8	20	2024-12-13 13:14:00	B-Dec 2024
1394	Incomplete	Bone Marrow	4.1	12	2024-12-13 13:15:00	B-Dec 2024
1395	Complete	Bone Marrow	12.5	20	2024-12-13 13:16:00	B-Dec 2024
1396	Complete	Bone Marrow	19.7	20	2024-12-13 13:17:00	B-Dec 2024
1397	Specimen rejected	Bone Marrow	2.5		2024-12-13 13:18:00	B-Dec 2024
1398	Complete	Bone Marrow	12.1	20	2024-12-13 13:19:00	B-Dec 2024
1399	Complete	Bone Marrow	7.6	20	2024-12-13 13:20:00	B-Dec 2024
1400	Complete	Bone Marrow	4.3	20	2024-12-13 13:21:00	B-Dec 2024
1401	Complete	Bone Marrow	33.6	20	2024-12-13 13:56:00	B-Dec 2024
1402	Complete	Bone Marrow	13.3	20	2024-12-13 13:57:00	B-Dec 2024
1403	Specimen rejected	Bone Marrow	1.0		2024-12-13 13:58:00	B-Dec 2024
1404	Complete	Bone Marrow	8.6	20	2024-12-13 14:00:00	B-Dec 2024
1405	Complete	Bone Marrow	8.2	20	2024-12-13 15:43:00	B-Dec 2024
1406	Specimen rejected	Bone Marrow	1.8		2024-12-13 15:45:00	B-Dec 2024
1407	Complete	Bone Marrow	6.5	20	2024-12-13 15:46:00	B-Dec 2024
1408	Complete	Bone Marrow	24.7	20	2024-12-13 15:47:00	B-Dec 2024
1409	Complete	Bone Marrow	5.6	20	2024-12-13 15:48:00	B-Dec 2024
1410	Complete	Bone Marrow	13.8	20	2024-12-13 15:49:00	B-Dec 2024
1411	Complete	Bone Marrow	93.9	20	2024-12-13 16:10:00	B-Dec 2024
1412	Complete	Bone Marrow	10.2	20	2024-12-13 16:12:00	B-Dec 2024
1413	Complete	Bone Marrow	10.5	20	2024-12-13 16:14:00	B-Dec 2024
1414	Complete	Bone Marrow	9.6	20	2024-12-13 16:16:00	B-Dec 2024
1415	Complete	Bone Marrow	8.8	20	2024-12-13 17:16:00	B-Dec 2024
1416	Complete	Bone Marrow	13.3	20	2024-12-13 17:17:00	B-Dec 2024
1417	Complete	Bone Marrow	100.3	20	2024-12-13 17:21:00	B-Dec 2024
1418	Complete	Bone Marrow	11.0	20	2024-12-13 17:22:00	B-Dec 2024
1419	Complete	Bone Marrow	7.7	20	2024-12-13 17:40:00	B-Dec 2024
1420	Complete	Bone Marrow	13.0	20	2024-12-13 17:42:00	B-Dec 2024
1421	Complete	Bone Marrow	24.0	20	2024-12-13 17:43:00	B-Dec 2024
1422	Insufficient	Bone Marrow	4.2	5	2024-12-13 17:51:00	B-Dec 2024
1423	Specimen rejected	Fine Needle Asp	0.1		2024-12-13 18:36:00	B-Dec 2024
1424	Specimen rejected	Fluid	0.5		2024-12-13 18:43:00	B-Dec 2024
1425	Complete	Bone Marrow	22.4	20	2024-12-16 09:53:00	B-Dec 2024
1426	Complete	Bone Marrow	37.9	20	2024-12-16 09:56:00	B-Dec 2024
1427	Complete	Bone Marrow	4.8	20	2024-12-16 10:26:00	B-Dec 2024
1428	Complete	Bone Marrow	12.0	20	2024-12-16 10:50:00	B-Dec 2024
1429	Complete	Bone Marrow	19.2	20	2024-12-16 10:52:00	B-Dec 2024
1430	Specimen rejected	Bone Marrow	1.7		2024-12-16 11:22:00	B-Dec 2024
1431	Specimen rejected	Bone Marrow	0.6		2024-12-16 11:24:00	B-Dec 2024
1432	Complete	Bone Marrow	61.4	20	2024-12-16 11:26:00	B-Dec 2024
1433	Complete	Bone Marrow	24.0	20	2024-12-16 11:30:00	B-Dec 2024
1434	Complete	Bone Marrow	26.0	20	2024-12-16 12:15:00	B-Dec 2024
1435	Complete	Bone Marrow	48.8	20	2024-12-16 12:17:00	B-Dec 2024
1436	Complete	Bone Marrow	42.6	20	2024-12-16 12:19:00	B-Dec 2024
1437	Complete	Bone Marrow	39.0	20	2024-12-16 12:21:00	B-Dec 2024
1438	Complete	Bone Marrow	10.2	20	2024-12-16 12:25:00	B-Dec 2024
1439	Complete	Blood	58.4	20	2024-12-16 12:30:00	B-Dec 2024
1440	Insufficient	Blood	6.0	2	2024-12-16 12:32:00	B-Dec 2024
1441	Insufficient	Bone Marrow	3.9	5	2024-12-16 13:20:00	B-Dec 2024
1442	Complete	Bone Marrow	5.8	20	2024-12-16 13:22:00	B-Dec 2024
1443	Complete	Bone Marrow	4.0	20	2024-12-16 13:24:00	B-Dec 2024
1444	Specimen rejected	Bone Marrow	1.9		2024-12-16 13:49:00	B-Dec 2024
1445	Complete	Bone Marrow	45.0	20	2024-12-16 13:50:00	B-Dec 2024
1446	Complete	Bone Marrow	6.4	20	2024-12-16 13:54:00	B-Dec 2024
1447	Specimen rejected	Bone Marrow	2.5		2024-12-16 13:56:00	B-Dec 2024
1448	Complete	Bone Marrow	18.4	20	2024-12-16 14:01:00	B-Dec 2024
1449	Complete	Bone Marrow	7.8	20	2024-12-16 14:05:00	B-Dec 2024
1450	No mitotic cells	Blood	7.7		2024-12-16 14:10:00	B-Dec 2024
1451	Complete	Bone Marrow	6.2	20	2024-12-16 14:14:00	B-Dec 2024
1452	Incomplete	Blood	42.0	11	2024-12-16 15:13:00	B-Dec 2024
1453	Complete	Bone Marrow	13.0	20	2024-12-16 15:42:00	B-Dec 2024
1454	Specimen rejected	Bone Marrow	0.9		2024-12-16 15:47:00	B-Dec 2024
1455	Specimen rejected	Bone Marrow	1.7		2024-12-16 15:51:00	B-Dec 2024
1456	Complete	Bone Marrow	22.3	20	2024-12-16 15:52:00	B-Dec 2024
1457	Specimen rejected	Bone Marrow	2.4		2024-12-16 16:01:00	B-Dec 2024
1458	Complete	Bone Marrow	143.3	20	2024-12-16 16:04:00	B-Dec 2024
1459	Complete	Bone Marrow	16.6	20	2024-12-16 16:07:00	B-Dec 2024
1460	No mitotic cells	Bone Marrow	6.9		2024-12-16 16:16:00	B-Dec 2024
1461	Complete	Bone Marrow	38.8	20	2024-12-16 16:23:00	B-Dec 2024
1462	Complete	Bone Marrow	155.6	20	2024-12-16 16:30:00	B-Dec 2024
1463	Complete	Bone Marrow	26.3	20	2024-12-16 16:36:00	B-Dec 2024
1464	Complete	Bone Marrow	10.9	20	2024-12-16 16:43:00	B-Dec 2024
1465	Specimen rejected	Bone Marrow	0.7		2024-12-16 17:31:00	B-Dec 2024
1466	Complete	Bone Marrow	3.4	20	2024-12-16 17:34:00	B-Dec 2024
1467	Complete	Bone Marrow	3.4	20	2024-12-16 17:39:00	B-Dec 2024
1468	Specimen rejected	Bone Marrow	1.5		2024-12-16 17:46:00	B-Dec 2024
1469	Complete	Bone Marrow	14.1	20	2024-12-16 17:47:00	B-Dec 2024
1470	Complete	Bone Marrow	7.7	20	2024-12-16 17:50:00	B-Dec 2024
1471	Complete	Bone Marrow	11.2	20	2024-12-16 17:57:00	B-Dec 2024
1472	Insufficient	Bone Marrow	6.2	5	2024-12-16 17:59:00	B-Dec 2024
1473	Incomplete	Bone Marrow	87.8	17	2024-12-16 18:01:00	B-Dec 2024
1474	Complete	Bone Marrow	20.9	20	2024-12-16 18:12:00	B-Dec 2024
1475	Complete	Bone Marrow	8.8	20	2024-12-16 18:17:00	B-Dec 2024
1476	Complete	Bone Marrow	13.6	20	2024-12-16 18:20:00	B-Dec 2024
1477	Specimen rejected	Bone Marrow	2.2		2024-12-16 18:24:00	B-Dec 2024
1478	Incomplete	Bone Marrow	6.9	12	2024-12-16 18:27:00	B-Dec 2024
1479	Complete	Bone Marrow	6.6	20	2024-12-16 18:28:00	B-Dec 2024
1480	Specimen rejected	Bone Marrow	2.3		2024-12-16 18:32:00	B-Dec 2024
1481	Complete	Bone Marrow	4.9	20	2024-12-16 18:33:00	B-Dec 2024
1482	Complete	Bone Marrow	21.6	20	2024-12-17 10:03:00	B-Dec 2024
1483	Complete	Bone Marrow	10.5	20	2024-12-17 10:05:00	B-Dec 2024
1484	Specimen rejected	Bone Marrow	0.6		2024-12-17 10:59:00	B-Dec 2024
1485	Complete	Bone Marrow	24.5	20	2024-12-17 11:01:00	B-Dec 2024
1486	Complete	Bone Marrow	8.8	20	2024-12-17 11:05:00	B-Dec 2024
1487	Complete	Bone Marrow	18.8	20	2024-12-17 11:52:00	B-Dec 2024
1488	Complete	Bone Marrow	7.4	20	2024-12-17 11:54:00	B-Dec 2024
1489	Complete	Bone Marrow	10.6	20	2024-12-17 11:56:00	B-Dec 2024
1490	Complete	Bone Marrow	24.9	20	2024-12-17 11:58:00	B-Dec 2024
1491	Complete	Bone Marrow	14.1	20	2024-12-17 12:03:00	B-Dec 2024
1492	Complete	Bone Marrow	3.8	20	2024-12-17 12:06:00	B-Dec 2024
1493	Complete	Bone Marrow	15.9	20	2024-12-17 12:07:00	B-Dec 2024
1494	Complete	Blood	12.5	20	2024-12-17 14:17:00	B-Dec 2024
1495	Complete	Bone Marrow	19.3	20	2024-12-17 14:24:00	B-Dec 2024
1496	Complete	Bone Marrow	10.9	20	2024-12-17 14:27:00	B-Dec 2024
1497	Specimen rejected	Bone Marrow	1.2		2024-12-17 14:53:00	B-Dec 2024
1498	Complete	Bone Marrow	23.4	20	2024-12-17 14:55:00	B-Dec 2024
1499	Complete	Bone Marrow	7.1	20	2024-12-17 14:57:00	B-Dec 2024
1500	Complete	Bone Marrow	18.1	20	2024-12-17 14:59:00	B-Dec 2024
1501	Complete	Bone Marrow	30.2	20	2024-12-17 15:12:00	B-Dec 2024
1502	Complete	Bone Marrow	13.2	20	2024-12-17 15:14:00	B-Dec 2024
1503	Specimen rejected	Bone Marrow	1.8		2024-12-17 15:16:00	B-Dec 2024
1504	Complete	Bone Marrow	10.0	20	2024-12-17 15:18:00	B-Dec 2024
1505	Incomplete	Bone Marrow	6.1	11	2024-12-17 15:24:00	B-Dec 2024
1506	Complete	Bone Marrow	20.0	20	2024-12-17 15:26:00	B-Dec 2024
1507	Complete	Bone Marrow	21.5	20	2024-12-17 15:27:00	B-Dec 2024
1508	Complete	Bone Marrow	50.7	20	2024-12-17 15:31:00	B-Dec 2024
1509	Complete	Bone Marrow	24.4	20	2024-12-17 15:56:00	B-Dec 2024
1510	Complete	Bone Marrow	29.5	20	2024-12-17 15:57:00	B-Dec 2024
1511	Incomplete	Bone Marrow	7.3	12	2024-12-17 15:59:00	B-Dec 2024
1512	Complete	Bone Marrow	6.7	20	2024-12-17 16:00:00	B-Dec 2024
1513	No mitotic cells	Bone Marrow	4.0		2024-12-17 16:30:00	B-Dec 2024
1514	Complete	Bone Marrow	5.9	20	2024-12-17 16:31:00	B-Dec 2024
1515	Specimen rejected	Bone Marrow	1.6		2024-12-17 16:33:00	B-Dec 2024
1516	Complete	Bone Marrow	94.9	20	2024-12-17 16:39:00	B-Dec 2024
1517	Complete	Bone Marrow	6.6	20	2024-12-17 16:43:00	B-Dec 2024
1518	Insufficient	Bone Marrow	4.0	8	2024-12-17 17:08:00	B-Dec 2024
1519	Complete	Bone Marrow	68.4	20	2024-12-17 17:11:00	B-Dec 2024
1520	Complete	Bone Marrow	6.9	20	2024-12-17 17:14:00	B-Dec 2024
1521	Complete	Bone Marrow	5.9	20	2024-12-17 17:17:00	B-Dec 2024
1522	Specimen rejected	Bone Marrow	0.5		2024-12-17 17:19:00	B-Dec 2024
1523	No mitotic cells	Blood	7.6		2024-12-17 17:21:00	B-Dec 2024
1524	Specimen rejected	Bone Marrow	0.2		2024-12-17 17:42:00	B-Dec 2024
1525	No mitotic cells	Bone Marrow	3.5		2024-12-17 17:45:00	B-Dec 2024
1526	Specimen rejected	Bone Marrow	2.4		2024-12-17 17:47:00	B-Dec 2024
1527	Complete	Bone Marrow	3.7	20	2024-12-17 17:48:00	B-Dec 2024
1528	Complete	Bone Marrow	5.1	20	2024-12-17 17:49:00	B-Dec 2024
1529	Complete	Bone Marrow	14.5	20	2024-12-17 17:56:00	B-Dec 2024
1530	Complete	Bone Marrow	9.2	20	2024-12-17 17:58:00	B-Dec 2024
1531	Complete	Bone Marrow	15.5	20	2024-12-17 17:59:00	B-Dec 2024
1532	Complete	Blood	24.3	20	2024-12-17 18:00:00	B-Dec 2024
1533	Complete	Bone Marrow	23.3	20	2024-12-18 09:34:00	B-Dec 2024
1534	Complete	Bone Marrow	15.0	20	2024-12-18 11:23:00	B-Dec 2024
1535	Specimen rejected	Bone Marrow	1.6		2024-12-18 11:25:00	B-Dec 2024
1536	Complete	Bone Marrow	10.4	20	2024-12-18 11:31:00	B-Dec 2024
1537	Incomplete	Bone Marrow	7.0	15	2024-12-18 11:37:00	B-Dec 2024
1538	Complete	Bone Marrow	48.7	20	2024-12-18 11:39:00	B-Dec 2024
1539	Complete	Bone Marrow	24.2	20	2024-12-18 11:44:00	B-Dec 2024
1540	Insufficient	Blood	8.5	1	2024-12-18 11:50:00	B-Dec 2024
1541	Complete	Bone Marrow	35.3	20	2024-12-18 12:52:00	B-Dec 2024
1542	Complete	Bone Marrow	10.8	20	2024-12-18 13:08:00	B-Dec 2024
1543	Specimen rejected	Bone Marrow	0.7		2024-12-18 13:16:00	B-Dec 2024
1544	Complete	Bone Marrow	14.7	20	2024-12-18 13:21:00	B-Dec 2024
1545	Complete	Bone Marrow	31.5	20	2024-12-18 13:30:00	B-Dec 2024
1546	Specimen rejected	Bone Marrow	2.5		2024-12-18 13:41:00	B-Dec 2024
1547	Complete	Bone Marrow	5.7	20	2024-12-18 13:44:00	B-Dec 2024
1548	Complete	Bone Marrow	10.2	20	2024-12-18 13:55:00	B-Dec 2024
1549	Complete	Bone Marrow	4.2	20	2024-12-18 14:05:00	B-Dec 2024
1550	Complete	Bone Marrow	7.0	20	2024-12-18 14:11:00	B-Dec 2024
1551	Specimen rejected	Bone Marrow	2.2		2024-12-18 14:34:00	B-Dec 2024
1552	Insufficient	Bone Marrow	5.1	2	2024-12-18 14:39:00	B-Dec 2024
1553	Specimen rejected	Bone Marrow	1.4		2024-12-18 14:43:00	B-Dec 2024
1554	Complete	Bone Marrow	17.0	20	2024-12-18 14:47:00	B-Dec 2024
1555	Complete	Bone Marrow	22.0	20	2024-12-18 14:54:00	B-Dec 2024
1556	Complete	Bone Marrow	13.8	20	2024-12-18 14:59:00	B-Dec 2024
1557	Complete	Bone Marrow	23.6	20	2024-12-18 15:10:00	B-Dec 2024
1558	Complete	Bone Marrow	22.9	20	2024-12-18 15:13:00	B-Dec 2024
1559	Complete	Blood	7.4	20	2024-12-18 15:15:00	B-Dec 2024
1560	Complete	Bone Marrow	8.0	20	2024-12-18 15:34:00	B-Dec 2024
1561	Incomplete	Bone Marrow	9.3	18	2024-12-18 15:39:00	B-Dec 2024
1562	Complete	Bone Marrow	6.0	20	2024-12-18 15:43:00	B-Dec 2024
1563	Complete	Bone Marrow	4.6	20	2024-12-18 16:51:00	B-Dec 2024
1564	Specimen rejected	Bone Marrow	2.8		2024-12-18 16:54:00	B-Dec 2024
1565	Specimen rejected	Bone Marrow	0.1		2024-12-18 16:59:00	B-Dec 2024
1566	Insufficient	Bone Marrow	5.6	3	2024-12-18 17:04:00	B-Dec 2024
1567	Insufficient	Bone Marrow	5.2	5	2024-12-18 17:07:00	B-Dec 2024
1568	Complete	Bone Marrow	13.2	20	2024-12-18 17:15:00	B-Dec 2024
1569	Complete	Bone Marrow	15.3	20	2024-12-18 17:17:00	B-Dec 2024
1570	Complete	Bone Marrow	33.8	20	2024-12-18 17:30:00	B-Dec 2024
1571	Complete	Bone Marrow	12.3	20	2024-12-18 17:34:00	B-Dec 2024
1572	Complete	Bone Marrow	8.3	20	2024-12-18 17:36:00	B-Dec 2024
1573	Insufficient	Blood	8.4	1	2024-12-18 17:41:00	B-Dec 2024
1574	Complete	Bone Marrow	6.9	20	2024-12-18 17:57:00	B-Dec 2024
1575	Complete	Bone Marrow	85.5	20	2024-12-18 18:06:00	B-Dec 2024
1576	Specimen rejected	Bone Marrow	1.0		2024-12-18 18:09:00	B-Dec 2024
1577	Complete	Bone Marrow	8.6	20	2024-12-18 18:14:00	B-Dec 2024
1578	Complete	Bone Marrow	25.0	20	2024-12-18 18:17:00	B-Dec 2024
1579	Complete	Bone Marrow	20.4	20	2024-12-18 18:31:00	B-Dec 2024
1580	Complete	Bone Marrow	13.4	20	2024-12-18 18:32:00	B-Dec 2024
1581	Insufficient	Blood	11.0	3	2024-12-18 18:34:00	B-Dec 2024
1582	Specimen rejected	Bone Marrow	2.8		2024-12-19 09:38:00	B-Dec 2024
1583	Complete	Bone Marrow	13.4	20	2024-12-19 09:59:00	B-Dec 2024
1584	Specimen rejected	Bone Marrow	1.2		2024-12-19 10:04:00	B-Dec 2024
1585	Complete	Bone Marrow	19.4	20	2024-12-19 10:46:00	B-Dec 2024
1586	Complete	Bone Marrow	5.7	20	2024-12-19 11:13:00	B-Dec 2024
1587	Incomplete	Blood	5.5	12	2024-12-19 11:34:00	B-Dec 2024
1588	Complete	Bone Marrow	6.9	20	2024-12-19 12:10:00	B-Dec 2024
1589	Specimen rejected	Bone Marrow	1.8		2024-12-19 12:13:00	B-Dec 2024
1590	Complete	Bone Marrow	7.0	20	2024-12-19 12:16:00	B-Dec 2024
1591	Complete	Bone Marrow	7.0	20	2024-12-19 12:18:00	B-Dec 2024
1592	Complete	Bone Marrow	13.2	20	2024-12-19 12:21:00	B-Dec 2024
1593	Specimen rejected	Bone Marrow	0.7		2024-12-19 13:19:00	B-Dec 2024
1594	Specimen rejected	Bone Marrow	0.2		2024-12-19 13:22:00	B-Dec 2024
1595	Complete	Bone Marrow	9.1	20	2024-12-19 13:24:00	B-Dec 2024
1596	Insufficient	Bone Marrow	4.9	5	2024-12-19 13:27:00	B-Dec 2024
1597	Complete	Bone Marrow	4.6	20	2024-12-19 13:30:00	B-Dec 2024
1598	Incomplete	Bone Marrow	3.1	11	2024-12-19 13:32:00	B-Dec 2024
1599	Complete	Bone Marrow	4.9	20	2024-12-19 13:33:00	B-Dec 2024
1600	Complete	Bone Marrow	3.3	20	2024-12-19 13:35:00	B-Dec 2024
1601	Complete	Bone Marrow	3.4	20	2024-12-19 13:37:00	B-Dec 2024
1602	Complete	Bone Marrow	8.9	20	2024-12-19 13:45:00	B-Dec 2024
1603	Complete	Bone Marrow	18.4	20	2024-12-19 13:47:00	B-Dec 2024
1604	Complete	Bone Marrow	9.5	20	2024-12-19 13:50:00	B-Dec 2024
1605	Complete	Bone Marrow	7.1	20	2024-12-19 14:01:00	B-Dec 2024
1606	Insufficient	Blood	9.8	4	2024-12-19 14:05:00	B-Dec 2024
1607	Complete	Bone Marrow	6.9	20	2024-12-19 14:16:00	B-Dec 2024
1608	Incomplete	Bone Marrow	3.3	18	2024-12-19 14:42:00	B-Dec 2024
1609	Complete	Bone Marrow	12.9	20	2024-12-19 14:57:00	B-Dec 2024
1610	Complete	Bone Marrow	219.9	20	2024-12-19 15:00:00	B-Dec 2024
1611	Complete	Bone Marrow	11.2	20	2024-12-19 15:04:00	B-Dec 2024
1612	Insufficient	Bone Marrow	24.8	1	2024-12-19 15:11:00	B-Dec 2024
1613	Complete	Bone Marrow	6.3	20	2024-12-19 15:15:00	B-Dec 2024
1614	Complete	Bone Marrow	12.2	20	2024-12-19 15:17:00	B-Dec 2024
1615	Complete	Bone Marrow	27.6	20	2024-12-19 15:20:00	B-Dec 2024
1616	Specimen rejected	Bone Marrow	0.6		2024-12-19 15:57:00	B-Dec 2024
1617	Specimen rejected	Bone Marrow	1.3		2024-12-19 15:59:00	B-Dec 2024
1618	Specimen rejected	Bone Marrow	2.0		2024-12-19 16:06:00	B-Dec 2024
1619	Complete	Bone Marrow	4.3	20	2024-12-19 16:08:00	B-Dec 2024
1620	Complete	Bone Marrow	11.6	20	2024-12-19 16:16:00	B-Dec 2024
1621	No mitotic cells	Bone Marrow	10.9		2024-12-19 16:18:00	B-Dec 2024
1622	Complete	Bone Marrow	28.9	20	2024-12-19 16:23:00	B-Dec 2024
1623	Insufficient	Bone Marrow	6.4	2	2024-12-19 16:32:00	B-Dec 2024
1624	Incomplete	Bone Marrow	9.7	11	2024-12-19 16:35:00	B-Dec 2024
1625	Complete	Bone Marrow	4.2	20	2024-12-19 16:56:00	B-Dec 2024
1626	Complete	Bone Marrow	5.6	20	2024-12-19 16:59:00	B-Dec 2024
1627	Complete	Bone Marrow	19.4	20	2024-12-19 17:22:00	B-Dec 2024
1628	Specimen rejected	Fine Needle Asp	0.0		2024-12-19 17:23:00	B-Dec 2024
1629	Specimen rejected	Bone Marrow	2.4		2024-12-19 17:25:00	B-Dec 2024
1630	Complete	Bone Marrow	6.4	20	2024-12-19 17:27:00	B-Dec 2024
1631	Complete	Bone Marrow	25.2	20	2024-12-19 17:33:00	B-Dec 2024
1632	Specimen rejected	Bone Marrow	0.4		2024-12-19 17:37:00	B-Dec 2024
1633	Complete	Bone Marrow	21.6	20	2024-12-19 17:39:00	B-Dec 2024
1634	Complete	Bone Marrow	5.4	20	2024-12-19 17:48:00	B-Dec 2024
1635	Complete	Bone Marrow	33.3	20	2024-12-19 18:03:00	B-Dec 2024
1636	Specimen rejected	Bone Marrow	2.5		2024-12-20 10:42:00	B-Dec 2024
1637	Complete	Bone Marrow	3.1	20	2024-12-20 10:46:00	B-Dec 2024
1638	Complete	Blood	14.4	20	2024-12-20 10:50:00	B-Dec 2024
1639	Incomplete	Bone Marrow	3.4	15	2024-12-20 11:30:00	B-Dec 2024
1640	Specimen rejected	Bone Marrow	1.9		2024-12-20 12:35:00	B-Dec 2024
1641	Complete	Bone Marrow	5.3	20	2024-12-20 12:36:00	B-Dec 2024
1642	Complete	Bone Marrow	7.5	20	2024-12-20 12:42:00	B-Dec 2024
1643	Complete	Bone Marrow	16.1	20	2024-12-20 12:45:00	B-Dec 2024
1644	Complete	Bone Marrow	5.1	20	2024-12-20 13:24:00	B-Dec 2024
1645	Complete	Bone Marrow	11.7	20	2024-12-20 13:26:00	B-Dec 2024
1646	Incomplete	Bone Marrow	4.6	12	2024-12-20 13:57:00	B-Dec 2024
1647	Specimen rejected	Bone Marrow	2.1		2024-12-20 14:00:00	B-Dec 2024
1648	Complete	Bone Marrow	5.8	20	2024-12-20 14:01:00	B-Dec 2024
1649	Complete	Bone Marrow	16.5	20	2024-12-20 14:03:00	B-Dec 2024
1650	Insufficient	Bone Marrow	15.0	8	2024-12-20 14:28:00	B-Dec 2024
1651	Complete	Bone Marrow	10.2	20	2024-12-20 14:30:00	B-Dec 2024
1652	Complete	Bone Marrow	12.6	20	2024-12-20 14:32:00	B-Dec 2024
1653	Complete	Bone Marrow	7.1	20	2024-12-20 15:02:00	B-Dec 2024
1654	Complete	Bone Marrow	7.6	20	2024-12-20 15:03:00	B-Dec 2024
1655	Complete	Bone Marrow	4.9	20	2024-12-20 15:13:00	B-Dec 2024
1656	Complete	Bone Marrow	16.0	20	2024-12-20 15:35:00	B-Dec 2024
1657	Complete	Bone Marrow	7.2	20	2024-12-20 15:37:00	B-Dec 2024
1658	Complete	Bone Marrow	6.9	20	2024-12-20 15:38:00	B-Dec 2024
1659	Complete	Bone Marrow	118.8	20	2024-12-20 15:40:00	B-Dec 2024
1660	Complete	Bone Marrow	9.1	20	2024-12-20 15:41:00	B-Dec 2024
1661	Complete	Bone Marrow	5.3	20	2024-12-20 15:43:00	B-Dec 2024
1662	Specimen rejected	Bone Marrow	1.3		2024-12-20 15:46:00	B-Dec 2024
1663	Specimen rejected	Bone Marrow	2.0		2024-12-20 15:47:00	B-Dec 2024
1664	Complete	Bone Marrow	9.6	20	2024-12-20 15:48:00	B-Dec 2024
1665	Complete	Bone Marrow	15.3	20	2024-12-20 16:38:00	B-Dec 2024
1666	Complete	Bone Marrow	16.0	20	2024-12-20 16:40:00	B-Dec 2024
1667	Complete	Bone Marrow	89.4	20	2024-12-20 16:42:00	B-Dec 2024
1668	Complete	Bone Marrow	28.9	20	2024-12-20 16:44:00	B-Dec 2024
1669	Complete	Bone Marrow	3.7	20	2024-12-20 17:28:00	B-Dec 2024
1670	Complete	Bone Marrow	3.4	20	2024-12-20 17:30:00	B-Dec 2024
1671	Complete	Bone Marrow	13.8	20	2024-12-20 17:32:00	B-Dec 2024
1672	Insufficient	Bone Marrow	159.4	4	2024-12-20 17:35:00	B-Dec 2024
1673	Complete	Bone Marrow	13.9	20	2024-12-20 17:40:00	B-Dec 2024
1674	Complete	Bone Marrow	3.0	20	2024-12-23 06:08:00	B-Dec 2024
1675	Complete	Bone Marrow	5.5	20	2024-12-23 06:09:00	B-Dec 2024
1676	Specimen rejected	Bone Marrow	2.8		2024-12-23 06:12:00	B-Dec 2024
1677	Complete	Bone Marrow	4.5	20	2024-12-23 06:21:00	B-Dec 2024
1678	Complete	Bone Marrow	9.0	20	2024-12-23 09:27:00	B-Dec 2024
1679	Complete	Bone Marrow	26.0	20	2024-12-23 09:29:00	B-Dec 2024
1680	Specimen rejected	Bone Marrow	0.2		2024-12-23 10:19:00	B-Dec 2024
1681	Complete	Bone Marrow	47.8	20	2024-12-23 10:21:00	B-Dec 2024
1682	Specimen rejected	Bone Marrow	2.4		2024-12-23 10:32:00	B-Dec 2024
1683	Complete	Bone Marrow	50.3	20	2024-12-23 11:11:00	B-Dec 2024
1684	Complete	Bone Marrow	18.7	20	2024-12-23 11:13:00	B-Dec 2024
1685	Specimen rejected	Bone Marrow	2.2		2024-12-23 11:17:00	B-Dec 2024
1686	Complete	Bone Marrow	28.4	20	2024-12-23 11:18:00	B-Dec 2024
1687	Complete	Bone Marrow	20.9	20	2024-12-23 11:55:00	B-Dec 2024
1688	Complete	Bone Marrow	12.2	20	2024-12-23 13:34:00	B-Dec 2024
1689	Complete	Bone Marrow	17.1	20	2024-12-23 13:36:00	B-Dec 2024
1690	Complete	Bone Marrow	40.1	20	2024-12-23 13:38:00	B-Dec 2024
1691	Complete	Bone Marrow	13.6	20	2024-12-23 13:41:00	B-Dec 2024
1692	Complete	Bone Marrow	5.4	20	2024-12-23 14:08:00	B-Dec 2024
1693	Complete	Bone Marrow	6.7	20	2024-12-23 14:10:00	B-Dec 2024
1694	Specimen rejected	Bone Marrow	0.3		2024-12-23 14:14:00	B-Dec 2024
1695	Complete	Bone Marrow	12.8	20	2024-12-23 14:23:00	B-Dec 2024
1696	Specimen rejected	Bone Marrow	0.4		2024-12-23 14:25:00	B-Dec 2024
1697	Specimen rejected	Bone Marrow	1.4		2024-12-23 14:28:00	B-Dec 2024
1698	Complete	Bone Marrow	12.7	20	2024-12-23 14:30:00	B-Dec 2024
1699	Complete	Bone Marrow	31.1	20	2024-12-23 15:51:00	B-Dec 2024
1700	Complete	Bone Marrow	11.2	20	2024-12-23 15:59:00	B-Dec 2024
1701	Complete	Bone Marrow	6.9	20	2024-12-23 16:02:00	B-Dec 2024
1702	Complete	Bone Marrow	9.3	20	2024-12-23 16:04:00	B-Dec 2024
1703	Complete	Bone Marrow	6.3	20	2024-12-23 16:44:00	B-Dec 2024
1704	Specimen rejected	Bone Marrow	0.6		2024-12-23 16:46:00	B-Dec 2024
1705	Insufficient	Blood	6.2	9	2024-12-23 16:50:00	B-Dec 2024
1706	Complete	Bone Marrow	9.0	20	2024-12-23 16:52:00	B-Dec 2024
1707	Incomplete	Bone Marrow	30.5	18	2024-12-23 16:54:00	B-Dec 2024
1708	Complete	Bone Marrow	17.8	20	2024-12-23 16:56:00	B-Dec 2024
1709	Complete	Bone Marrow	7.1	20	2024-12-23 16:57:00	B-Dec 2024
1710	Complete	Bone Marrow	29.6	20	2024-12-23 16:59:00	B-Dec 2024
1711	Complete	Bone Marrow	13.1	20	2024-12-23 17:01:00	B-Dec 2024
1712	Specimen rejected	Bone Marrow	2.6		2024-12-23 17:03:00	B-Dec 2024
1713	Specimen rejected	Bone Marrow	2.1		2024-12-23 17:10:00	B-Dec 2024
1714	Specimen rejected	Bone Marrow	2.0		2024-12-23 17:53:00	B-Dec 2024
1715	Specimen rejected	Fine Needle Asp	0.5		2024-12-23 18:03:00	B-Dec 2024
1716	Specimen rejected	Fine Needle Asp	0.4		2024-12-23 18:59:00	B-Dec 2024
1717	Complete	Bone Marrow	5.2	20	2024-12-24 09:55:00	B-Dec 2024
1718	Complete	Bone Marrow	5.7	20	2024-12-25 11:10:00	B-Dec 2024
1719	Complete	Bone Marrow	5.1	20	2024-12-25 11:11:00	B-Dec 2024
1720	Complete	Bone Marrow	5.1	20	2024-12-25 11:15:00	B-Dec 2024
1721	Complete	Bone Marrow	4.5	20	2024-12-25 11:16:00	B-Dec 2024
1722	Complete	Bone Marrow	18.0	20	2024-12-27 11:36:00	B-Dec 2024
1723	Complete	Bone Marrow	36.8	20	2024-12-27 11:37:00	B-Dec 2024
1724	Specimen rejected	Bone Marrow	2.4		2024-12-27 11:39:00	B-Dec 2024
1725	Complete	Bone Marrow	68.8	20	2024-12-27 11:40:00	B-Dec 2024
1726	Complete	Bone Marrow	4.8	20	2024-12-27 11:41:00	B-Dec 2024
1727	Complete	Blood	17.7	20	2024-12-27 11:43:00	B-Dec 2024
1728	Specimen rejected	Bone Marrow	1.6		2024-12-27 12:04:00	B-Dec 2024
1729	Complete	Bone Marrow	20.0	20	2024-12-27 12:05:00	B-Dec 2024
1730	Complete	Bone Marrow	176.5	20	2024-12-27 12:07:00	B-Dec 2024
1731	Specimen rejected	Bone Marrow	2.6		2024-12-27 12:08:00	B-Dec 2024
1732	Complete	Bone Marrow	27.7	20	2024-12-27 12:25:00	B-Dec 2024
1733	Complete	Bone Marrow	3.3	20	2024-12-27 13:40:00	B-Dec 2024
1734	Complete	Bone Marrow	9.5	20	2024-12-27 13:47:00	B-Dec 2024
1735	Specimen rejected	Bone Marrow	1.5		2024-12-27 14:35:00	B-Dec 2024
1736	Specimen rejected	Bone Marrow	1.4		2024-12-27 15:30:00	B-Dec 2024
1737	Complete	Bone Marrow	5.1	20	2024-12-27 15:31:00	B-Dec 2024
1738	Incomplete	Bone Marrow	131.8	11	2024-12-27 15:33:00	B-Dec 2024
1739	Complete	Bone Marrow	3.5	20	2024-12-27 15:34:00	B-Dec 2024
1740	Specimen rejected	Bone Marrow	2.8		2024-12-27 15:37:00	B-Dec 2024
1741	Complete	Bone Marrow	9.7	20	2024-12-27 16:42:00	B-Dec 2024
1742	Complete	Bone Marrow	6.5	20	2024-12-27 16:43:00	B-Dec 2024
1743	Complete	Bone Marrow	2.6	20	2024-12-27 16:44:00	B-Dec 2024
1744	Specimen rejected	Bone Marrow	0.3		2024-12-27 16:45:00	B-Dec 2024
1745	Specimen rejected	Bone Marrow	2.5		2024-12-27 16:46:00	B-Dec 2024
1746	Complete	Bone Marrow	11.3	20	2024-12-27 16:47:00	B-Dec 2024
1747	Complete	Bone Marrow	11.2	20	2024-12-27 16:48:00	B-Dec 2024
1748	Complete	Bone Marrow	9.4	20	2024-12-27 16:49:00	B-Dec 2024
1749	Complete	Bone Marrow	14.0	20	2024-12-27 17:05:00	B-Dec 2024
1750	Specimen rejected	Bone Marrow	2.0		2024-12-27 17:07:00	B-Dec 2024
1751	Complete	Bone Marrow	4.5	20	2024-12-27 17:41:00	B-Dec 2024
1752	Incomplete	Bone Marrow	3.5	11	2024-12-27 17:43:00	B-Dec 2024
1753	Complete	Bone Marrow	14.8	20	2024-12-27 18:50:00	B-Dec 2024
1754	Complete	Blood	91.3	20	2024-12-29 08:23:00	B-Dec 2024
1755	Incomplete	Bone Marrow	3.7	14	2024-12-30 11:11:00	B-Dec 2024
1756	Complete	Bone Marrow	12.4	20	2024-12-30 11:34:00	B-Dec 2024
1757	Complete	Bone Marrow	4.5	20	2024-12-30 11:35:00	B-Dec 2024
1758	Complete	Bone Marrow	17.4	20	2024-12-30 11:36:00	B-Dec 2024
1759	Specimen rejected	Bone Marrow	1.8		2024-12-30 11:38:00	B-Dec 2024
1760	Complete	Bone Marrow	6.9	20	2024-12-30 11:39:00	B-Dec 2024
1761	Complete	Bone Marrow	7.5	20	2024-12-30 11:41:00	B-Dec 2024
1762	Complete	Blood	11.7	20	2024-12-30 11:43:00	B-Dec 2024
1763	Specimen rejected	Bone Marrow	2.0		2024-12-30 12:03:00	B-Dec 2024
1764	Specimen rejected	Bone Marrow	0.8		2024-12-30 12:21:00	B-Dec 2024
1765	Specimen rejected	Bone Marrow	1.9		2024-12-30 12:22:00	B-Dec 2024
1766	Specimen rejected	Bone Marrow	2.3		2024-12-30 12:24:00	B-Dec 2024
1767	Specimen rejected	Bone Marrow	0.4		2024-12-30 12:25:00	B-Dec 2024
1768	Complete	Bone Marrow	14.2	20	2024-12-30 12:50:00	B-Dec 2024
1769	Complete	Bone Marrow	6.7	20	2024-12-30 12:53:00	B-Dec 2024
1770	Complete	Bone Marrow	20.0	20	2024-12-30 12:54:00	B-Dec 2024
1771	Complete	Bone Marrow	15.5	20	2024-12-30 12:55:00	B-Dec 2024
1772	Complete	Bone Marrow	4.4	20	2024-12-30 12:57:00	B-Dec 2024
1773	Complete	Bone Marrow	18.1	20	2024-12-30 12:58:00	B-Dec 2024
1774	Complete	Bone Marrow	4.6	20	2024-12-30 14:23:00	B-Dec 2024
1775	Complete	Bone Marrow	17.8	20	2024-12-30 14:26:00	B-Dec 2024
1776	Complete	Bone Marrow	13.0	20	2024-12-30 14:28:00	B-Dec 2024
1777	Complete	Bone Marrow	4.0	20	2024-12-30 14:29:00	B-Dec 2024
1778	Specimen rejected	Bone Marrow	0.4		2024-12-30 14:53:00	B-Dec 2024
1779	Specimen rejected	Bone Marrow	1.2		2024-12-30 14:55:00	B-Dec 2024
1780	Complete	Bone Marrow	24.9	20	2024-12-30 14:57:00	B-Dec 2024
1781	Complete	Bone Marrow	10.2	20	2024-12-30 14:59:00	B-Dec 2024
1782	Specimen rejected	Bone Marrow	1.1		2024-12-30 15:02:00	B-Dec 2024
1783	Complete	Bone Marrow	71.3	20	2024-12-30 16:15:00	B-Dec 2024
1784	Complete	Bone Marrow	14.2	20	2024-12-30 16:16:00	B-Dec 2024
1785	Complete	Bone Marrow	39.0	20	2024-12-30 16:18:00	B-Dec 2024
1786	No mitotic cells	Blood	6.0		2024-12-30 16:33:00	B-Dec 2024
1787	Complete	Blood	4.7	20	2024-12-30 16:35:00	B-Dec 2024
1788	Specimen rejected	Bone Marrow	1.6		2024-12-30 17:59:00	B-Dec 2024
1789	Complete	Bone Marrow	3.8	20	2024-12-30 18:00:00	B-Dec 2024
1790	Complete	Bone Marrow	9.8	20	2024-12-30 18:01:00	B-Dec 2024
1791	Complete	Bone Marrow	10.5	20	2024-12-30 18:02:00	B-Dec 2024
1792	Complete	Bone Marrow	36.2	20	2024-12-30 18:03:00	B-Dec 2024
1793	Complete	Bone Marrow	5.2	20	2024-12-30 18:13:00	B-Dec 2024
1794	Complete	Bone Marrow	25.9	20	2024-12-31 09:55:00	B-Dec 2024
1795	No mitotic cells	Blood	10.9		2024-12-31 09:59:00	B-Dec 2024
1796	Complete	Bone Marrow	4.5	20	2024-12-31 10:23:00	B-Dec 2024
1797	Complete	Bone Marrow	7.2	20	2024-12-31 10:24:00	B-Dec 2024
1798	Complete	Bone Marrow	4.6	20	2024-12-31 10:24:00	B-Dec 2024
1799	Complete	Bone Marrow	9.6	20	2024-12-31 10:30:00	B-Dec 2024
1800	Complete	Bone Marrow	4.2	20	2024-12-31 11:20:00	B-Dec 2024
1801	Complete	Bone Marrow	21.2	20	2024-12-31 11:22:00	B-Dec 2024
1802	Specimen rejected	Bone Marrow	1.2		2024-12-31 11:25:00	B-Dec 2024
1803	Complete	Bone Marrow	6.4	20	2024-12-31 11:31:00	B-Dec 2024
1804	Specimen rejected	Bone Marrow	2.4		2024-12-31 12:00:00	B-Dec 2024
1805	Complete	Bone Marrow	5.8	20	2024-12-31 12:02:00	B-Dec 2024
1806	Complete	Bone Marrow	33.3	20	2024-12-31 12:12:00	B-Dec 2024
1807	Complete	Bone Marrow	21.4	20	2024-12-31 13:08:00	B-Dec 2024
1808	Complete	Bone Marrow	3.5	20	2024-12-31 13:12:00	B-Dec 2024
1809	Complete	Bone Marrow	21.2	20	2024-12-31 13:13:00	B-Dec 2024
1810	Complete	Bone Marrow	9.4	20	2024-12-31 13:15:00	B-Dec 2024
1811	Complete	Bone Marrow	19.3	20	2024-12-31 13:17:00	B-Dec 2024
1812	Complete	Bone Marrow	3.6	20	2024-12-31 13:19:00	B-Dec 2024
1813	Complete	Bone Marrow	20.5	20	2024-12-31 13:21:00	B-Dec 2024
1814	Complete	Bone Marrow	15.6	20	2024-12-31 13:23:00	B-Dec 2024
1815	Complete	Bone Marrow	127.1	20	2024-12-31 13:59:00	B-Dec 2024
1816	Complete	Bone Marrow	33.4	20	2024-12-31 14:01:00	B-Dec 2024
1817	Complete	Bone Marrow	14.9	20	2024-12-31 14:03:00	B-Dec 2024
1818	Specimen rejected	Bone Marrow	0.7		2024-12-31 14:49:00	B-Dec 2024
1819	Complete	Bone Marrow	17.1	20	2024-12-31 14:50:00	B-Dec 2024
1820	Specimen rejected	Bone Marrow	0.3		2024-12-31 14:53:00	B-Dec 2024
1821	Complete	Bone Marrow	7.1	20	2024-12-31 14:55:00	B-Dec 2024
1822	Complete	Bone Marrow	12.8	20	2024-12-31 14:56:00	B-Dec 2024
1823	Complete	Bone Marrow	13.8	20	2024-12-31 14:58:00	B-Dec 2024
1824	Complete	Bone Marrow	13.6	20	2024-12-31 16:14:00	B-Dec 2024
1825	Complete	Bone Marrow	5.6	20	2024-12-31 16:16:00	B-Dec 2024
1826	Complete	Bone Marrow	14.8	20	2024-12-31 16:18:00	B-Dec 2024
1827	Specimen rejected	Bone Marrow	1.1		2024-12-31 16:22:00	B-Dec 2024
1828	Complete	Bone Marrow	30.6	20	2024-12-31 16:24:00	B-Dec 2024
1829	Complete	Bone Marrow	11.2	20	2024-12-31 16:26:00	B-Dec 2024
1830	Specimen rejected	CSF	0.1		2024-12-31 16:39:00	B-Dec 2024
1831	Incomplete	Bone Marrow	3.1	10	2024-12-31 16:54:00	B-Dec 2024
1832	Complete	Bone Marrow	3.0	20	2024-12-31 16:55:00	B-Dec 2024
1833	Specimen rejected	Blood	2.4		2024-12-31 17:00:00	B-Dec 2024
1834	Specimen rejected	Blood	2.4		2024-12-31 17:03:00	B-Dec 2024
1835	Complete	Bone Marrow	27.4	20	2024-12-31 17:14:00	B-Dec 2024
1836	Complete	Bone Marrow	10.5	20	2024-12-31 17:16:00	B-Dec 2024
1837	Specimen rejected	Bone Marrow	0.5		2024-12-31 17:17:00	B-Dec 2024
1838	Complete	Bone Marrow	5.2	20	2024-12-31 17:19:00	B-Dec 2024
1839	Specimen rejected	Blood	0.3		2024-12-31 17:44:00	B-Dec 2024
1840	Insufficient	Bone Marrow	4.9	3	2024-12-31 17:57:00	B-Dec 2024
1841	Incomplete	Bone Marrow	3.0	14	2025-01-01 11:44:00	C-Jan 2025
1842	Specimen rejected	Fine Needle Asp	0.1		2025-01-02 06:55:00	C-Jan 2025
1843	Specimen rejected	Bone Marrow	1.9		2025-01-02 11:48:00	C-Jan 2025
1844	Complete	Bone Marrow	12.9	20	2025-01-02 12:02:00	C-Jan 2025
1845	Incomplete	Bone Marrow	3.5	11	2025-01-02 12:14:00	C-Jan 2025
1846	Complete	Bone Marrow	3.9	20	2025-01-02 12:16:00	C-Jan 2025
1847	Complete	Bone Marrow	4.6	20	2025-01-02 12:19:00	C-Jan 2025
1848	Complete	Bone Marrow	24.3	20	2025-01-02 12:42:00	C-Jan 2025
1849	Complete	Bone Marrow	64.6	20	2025-01-02 12:48:00	C-Jan 2025
1850	Complete	Bone Marrow	17.4	20	2025-01-02 13:06:00	C-Jan 2025
1851	Complete	Bone Marrow	10.0	20	2025-01-02 13:14:00	C-Jan 2025
1852	Specimen rejected	Bone Marrow	2.0		2025-01-02 13:20:00	C-Jan 2025
1853	Complete	Bone Marrow	11.7	20	2025-01-02 13:23:00	C-Jan 2025
1854	Complete	Bone Marrow	12.3	20	2025-01-02 13:29:00	C-Jan 2025
1855	Complete	Bone Marrow	6.4	20	2025-01-02 13:35:00	C-Jan 2025
1856	Complete	Blood	15.8	20	2025-01-02 13:39:00	C-Jan 2025
1857	Insufficient	Blood	10.9	1	2025-01-02 13:42:00	C-Jan 2025
1858	Complete	Bone Marrow	7.3	20	2025-01-02 14:07:00	C-Jan 2025
1859	Complete	Bone Marrow	9.1	20	2025-01-02 14:17:00	C-Jan 2025
1860	Complete	Bone Marrow	9.0	20	2025-01-02 14:22:00	C-Jan 2025
1861	Complete	Bone Marrow	6.7	20	2025-01-02 14:25:00	C-Jan 2025
1862	Complete	Bone Marrow	10.0	20	2025-01-02 14:36:00	C-Jan 2025
1863	Complete	Bone Marrow	112.9	20	2025-01-02 14:42:00	C-Jan 2025
1864	Specimen rejected	Bone Marrow	1.3		2025-01-02 14:47:00	C-Jan 2025
1865	Complete	Bone Marrow	9.0	20	2025-01-02 14:49:00	C-Jan 2025
1866	Specimen rejected	Bone Marrow	2.2		2025-01-02 14:55:00	C-Jan 2025
1867	Specimen rejected	Bone Marrow	1.9		2025-01-02 15:00:00	C-Jan 2025
1868	Complete	Bone Marrow	34.7	20	2025-01-02 15:03:00	C-Jan 2025
1869	Insufficient	Blood	5.3	1	2025-01-02 15:15:00	C-Jan 2025
1870	Complete	Blood	13.3	20	2025-01-02 15:19:00	C-Jan 2025
1871	Complete	Bone Marrow	5.8	20	2025-01-02 16:49:00	C-Jan 2025
1872	Complete	Bone Marrow	5.5	20	2025-01-02 16:53:00	C-Jan 2025
1873	Specimen rejected	Bone Marrow	1.6		2025-01-02 16:56:00	C-Jan 2025
1874	Specimen rejected	Bone Marrow	0.8		2025-01-02 16:58:00	C-Jan 2025
1875	Specimen rejected	Bone Marrow	1.2		2025-01-02 17:01:00	C-Jan 2025
1876	Complete	Bone Marrow	5.9	20	2025-01-02 17:04:00	C-Jan 2025
1877	Complete	Bone Marrow	3.0	20	2025-01-02 17:10:00	C-Jan 2025
1878	Complete	Bone Marrow	262.3	20	2025-01-02 17:24:00	C-Jan 2025
1879	Complete	Bone Marrow	21.1	20	2025-01-02 17:32:00	C-Jan 2025
1880	Complete	Bone Marrow	13.3	20	2025-01-02 17:42:00	C-Jan 2025
1881	Complete	Bone Marrow	15.6	20	2025-01-02 17:51:00	C-Jan 2025
1882	Complete	Bone Marrow	35.5	20	2025-01-02 17:57:00	C-Jan 2025
1883	Complete	Bone Marrow	4.2	20	2025-01-02 18:04:00	C-Jan 2025
1884	Complete	Bone Marrow	5.3	20	2025-01-02 18:08:00	C-Jan 2025
1885	Insufficient	Blood	77.8	9	2025-01-02 18:15:00	C-Jan 2025
1886	Complete	Bone Marrow	9.8	20	2025-01-02 18:20:00	C-Jan 2025
1887	Complete	Bone Marrow	6.0	20	2025-01-02 18:25:00	C-Jan 2025
1888	Complete	Bone Marrow	18.2	20	2025-01-02 18:38:00	C-Jan 2025
1889	Complete	Bone Marrow	13.3	20	2025-01-02 18:43:00	C-Jan 2025
1890	Complete	Bone Marrow	21.2	20	2025-01-02 18:52:00	C-Jan 2025
1891	Complete	Bone Marrow	8.1	20	2025-01-02 18:56:00	C-Jan 2025
1892	Complete	Bone Marrow	12.2	20	2025-01-03 11:59:00	C-Jan 2025
1893	Complete	Bone Marrow	28.4	20	2025-01-03 12:00:00	C-Jan 2025
1894	Complete	Bone Marrow	31.8	20	2025-01-03 12:02:00	C-Jan 2025
1895	Specimen rejected	Bone Marrow	2.7		2025-01-03 12:03:00	C-Jan 2025
1896	Specimen rejected	Bone Marrow	0.8		2025-01-03 12:05:00	C-Jan 2025
1897	Complete	Bone Marrow	18.6	20	2025-01-03 12:05:00	C-Jan 2025
1898	Complete	Bone Marrow	26.0	20	2025-01-03 12:08:00	C-Jan 2025
1899	Complete	Blood	8.1	20	2025-01-03 12:12:00	C-Jan 2025
1900	Complete	Blood	21.1	20	2025-01-03 12:14:00	C-Jan 2025
1901	Complete	Bone Marrow	35.5	20	2025-01-03 12:18:00	C-Jan 2025
1902	No mitotic cells	Blood	4.6		2025-01-03 12:19:00	C-Jan 2025
1903	Specimen rejected	Bone Marrow	1.5		2025-01-03 12:48:00	C-Jan 2025
1904	Complete	Bone Marrow	29.5	20	2025-01-03 12:50:00	C-Jan 2025
1905	Complete	Bone Marrow	14.0	20	2025-01-03 12:53:00	C-Jan 2025
1906	Complete	Bone Marrow	17.8	20	2025-01-03 12:54:00	C-Jan 2025
1907	Incomplete	Bone Marrow	4.5	11	2025-01-03 12:57:00	C-Jan 2025
1908	Complete	Bone Marrow	7.0	20	2025-01-03 12:58:00	C-Jan 2025
1909	Complete	Bone Marrow	117.5	20	2025-01-03 13:00:00	C-Jan 2025
1910	Complete	Bone Marrow	4.3	20	2025-01-03 13:01:00	C-Jan 2025
1911	Complete	Bone Marrow	5.4	20	2025-01-03 13:02:00	C-Jan 2025
1912	Complete	Bone Marrow	5.7	20	2025-01-03 13:04:00	C-Jan 2025
1913	Specimen rejected	Bone Marrow	0.8		2025-01-03 14:34:00	C-Jan 2025
1914	Specimen rejected	Bone Marrow	1.9		2025-01-03 14:35:00	C-Jan 2025
1915	Complete	Bone Marrow	5.7	20	2025-01-03 14:36:00	C-Jan 2025
1916	Complete	Bone Marrow	6.2	20	2025-01-03 14:37:00	C-Jan 2025
1917	Complete	Bone Marrow	67.5	20	2025-01-03 14:51:00	C-Jan 2025
1918	Insufficient	Bone Marrow	4.8	3	2025-01-03 14:53:00	C-Jan 2025
1919	Complete	Bone Marrow	46.4	20	2025-01-03 14:54:00	C-Jan 2025
1920	Specimen rejected	Bone Marrow	2.2		2025-01-03 15:03:00	C-Jan 2025
1921	Complete	Bone Marrow	10.9	20	2025-01-03 15:22:00	C-Jan 2025
1922	Specimen rejected	Bone Marrow	1.1		2025-01-03 15:24:00	C-Jan 2025
1923	Complete	Bone Marrow	15.6	20	2025-01-03 15:25:00	C-Jan 2025
1924	Complete	Bone Marrow	19.7	20	2025-01-03 16:26:00	C-Jan 2025
1925	Complete	Bone Marrow	41.9	20	2025-01-03 16:27:00	C-Jan 2025
1926	Complete	Bone Marrow	5.7	20	2025-01-03 16:29:00	C-Jan 2025
1927	Complete	Bone Marrow	3.9	20	2025-01-03 17:32:00	C-Jan 2025
1928	Specimen rejected	Fine Needle Asp	0.2		2025-01-03 17:33:00	C-Jan 2025
1929	Complete	Bone Marrow	8.2	20	2025-01-03 17:33:00	C-Jan 2025
1930	Complete	Bone Marrow	3.1	20	2025-01-03 17:34:00	C-Jan 2025
1931	Complete	Bone Marrow	6.2	20	2025-01-03 17:36:00	C-Jan 2025
1932	Complete	Bone Marrow	4.5	20	2025-01-03 17:37:00	C-Jan 2025
1933	Complete	Bone Marrow	18.6	20	2025-01-03 17:39:00	C-Jan 2025
1934	Specimen rejected	Bone Marrow	2.6		2025-01-03 17:53:00	C-Jan 2025
1935	Specimen rejected	Bone Marrow	1.3		2025-01-03 17:53:00	C-Jan 2025
1936	Specimen rejected	Bone Marrow	1.4		2025-01-03 17:55:00	C-Jan 2025
1937	Complete	Bone Marrow	8.3	20	2025-01-03 17:56:00	C-Jan 2025
1938	Complete	Bone Marrow	4.8	20	2025-01-06 10:27:00	C-Jan 2025
1939	Complete	Bone Marrow	5.0	20	2025-01-06 10:30:00	C-Jan 2025
1940	Complete	Bone Marrow	30.8	20	2025-01-06 10:37:00	C-Jan 2025
1941	Complete	Bone Marrow	6.7	20	2025-01-06 11:11:00	C-Jan 2025
1942	Complete	Bone Marrow	7.9	20	2025-01-06 11:16:00	C-Jan 2025
1943	Complete	Bone Marrow	27.8	20	2025-01-06 11:55:00	C-Jan 2025
1944	Complete	Bone Marrow	4.5	20	2025-01-06 11:58:00	C-Jan 2025
1945	Complete	Bone Marrow	30.6	20	2025-01-06 11:59:00	C-Jan 2025
1946	Complete	Bone Marrow	11.3	20	2025-01-06 12:07:00	C-Jan 2025
1947	Incomplete	Bone Marrow	5.3	18	2025-01-06 12:10:00	C-Jan 2025
1948	Complete	Bone Marrow	5.8	20	2025-01-06 12:11:00	C-Jan 2025
1949	Complete	Bone Marrow	20.2	20	2025-01-06 12:38:00	C-Jan 2025
1950	Specimen rejected	Bone Marrow	2.5		2025-01-06 13:23:00	C-Jan 2025
1951	Complete	Bone Marrow	13.1	20	2025-01-06 13:25:00	C-Jan 2025
1952	Complete	Bone Marrow	11.8	20	2025-01-06 13:27:00	C-Jan 2025
1953	Complete	Bone Marrow	13.1	20	2025-01-06 13:28:00	C-Jan 2025
1954	Complete	Bone Marrow	27.3	20	2025-01-06 13:30:00	C-Jan 2025
1955	Complete	Bone Marrow	6.6	20	2025-01-06 13:32:00	C-Jan 2025
1956	Specimen rejected	Bone Marrow	1.7		2025-01-06 14:04:00	C-Jan 2025
1957	Complete	Bone Marrow	20.1	20	2025-01-06 14:05:00	C-Jan 2025
1958	Complete	Bone Marrow	8.8	20	2025-01-06 14:09:00	C-Jan 2025
1959	Complete	Bone Marrow	32.8	20	2025-01-06 14:10:00	C-Jan 2025
1960	Complete	Bone Marrow	15.8	20	2025-01-06 14:12:00	C-Jan 2025
1961	Complete	Bone Marrow	3.6	20	2025-01-06 14:14:00	C-Jan 2025
1962	Complete	Bone Marrow	157.7	20	2025-01-06 14:16:00	C-Jan 2025
1963	Complete	Blood	74.1	20	2025-01-06 14:19:00	C-Jan 2025
1964	Complete	Blood	57.1	20	2025-01-06 14:21:00	C-Jan 2025
1965	Complete	Blood	48.3	20	2025-01-06 14:23:00	C-Jan 2025
1966	Complete	Bone Marrow	9.6	20	2025-01-06 15:36:00	C-Jan 2025
1967	Complete	Bone Marrow	21.3	20	2025-01-06 15:37:00	C-Jan 2025
1968	Complete	Bone Marrow	4.7	20	2025-01-06 15:39:00	C-Jan 2025
1969	Complete	Bone Marrow	13.7	20	2025-01-06 15:41:00	C-Jan 2025
1970	Complete	Bone Marrow	4.9	20	2025-01-06 15:42:00	C-Jan 2025
1971	Complete	Bone Marrow	5.5	20	2025-01-06 15:43:00	C-Jan 2025
1972	Complete	Bone Marrow	117.3	20	2025-01-06 15:45:00	C-Jan 2025
1973	Complete	Bone Marrow	9.2	20	2025-01-06 15:47:00	C-Jan 2025
1974	Complete	Bone Marrow	4.7	20	2025-01-06 16:29:00	C-Jan 2025
1975	Complete	Bone Marrow	19.1	20	2025-01-06 16:30:00	C-Jan 2025
1976	Complete	Bone Marrow	34.8	20	2025-01-06 16:32:00	C-Jan 2025
1977	Complete	Bone Marrow	23.6	20	2025-01-06 16:34:00	C-Jan 2025
1978	Specimen rejected	Bone Marrow	0.7		2025-01-06 16:37:00	C-Jan 2025
1979	Specimen rejected	Bone Marrow	1.4		2025-01-06 16:38:00	C-Jan 2025
1980	Complete	Bone Marrow	34.3	20	2025-01-06 17:26:00	C-Jan 2025
1981	Complete	Bone Marrow	18.5	20	2025-01-06 17:28:00	C-Jan 2025
1982	Complete	Bone Marrow	19.4	20	2025-01-06 17:30:00	C-Jan 2025
1983	Complete	Bone Marrow	14.7	20	2025-01-06 17:32:00	C-Jan 2025
1984	Complete	Bone Marrow	34.8	20	2025-01-06 17:35:00	C-Jan 2025
1985	Complete	Bone Marrow	3.1	20	2025-01-06 17:43:00	C-Jan 2025
1986	Complete	Bone Marrow	6.0	20	2025-01-06 17:51:00	C-Jan 2025
1987	Complete	Bone Marrow	6.1	20	2025-01-06 17:54:00	C-Jan 2025
1988	Complete	Bone Marrow	56.0	20	2025-01-07 09:30:00	C-Jan 2025
1989	Complete	Bone Marrow	37.7	20	2025-01-07 09:32:00	C-Jan 2025
1990	Complete	Bone Marrow	92.2	20	2025-01-07 09:51:00	C-Jan 2025
1991	Complete	Bone Marrow	25.5	20	2025-01-07 09:52:00	C-Jan 2025
1992	Complete	Blood	14.7	20	2025-01-07 10:25:00	C-Jan 2025
1993	Specimen rejected	Bone Marrow	1.7		2025-01-07 11:26:00	C-Jan 2025
1994	Complete	Bone Marrow	18.6	20	2025-01-07 11:32:00	C-Jan 2025
1995	Complete	Bone Marrow	5.9	20	2025-01-07 11:34:00	C-Jan 2025
1996	Complete	Bone Marrow	13.2	20	2025-01-07 11:38:00	C-Jan 2025
1997	Complete	Bone Marrow	5.0	20	2025-01-07 12:15:00	C-Jan 2025
1998	Insufficient	Bone Marrow	3.1	3	2025-01-07 12:16:00	C-Jan 2025
1999	Incomplete	Bone Marrow	3.1	11	2025-01-07 12:17:00	C-Jan 2025
[truncated: 10,089 more rows]
